# Supplementary material for: Pseudomolecule-level assembly of the Chinese oil tree yellowhorn (Xanthoceras sorbifolium) genome
Source: Gigascience. 2019 Jun 26;8(6):giz070. doi: 10.1093/gigascience/giz070 (PMC6593361; doi:10.1093/gigascience/giz070)
Supplement: giz070_Supplemental_Files [file giz070_supplemental_files.zip]

Archive with 3 entries (3 files):
- Figures_AdditionalFiles_2.docx
- Figures_supporting_data.xlsx
- Tables_AdditionalFiles_1.docx
