# Supplementary material for: Pseudomolecule-level assembly of the Chinese oil tree yellowhorn (Xanthoceras sorbifolium) genome
Source: Gigascience. 2019 Jun 26;8(6):giz070. doi: 10.1093/gigascience/giz070 (PMC6593361; doi:10.1093/gigascience/giz070)
Supplement: giz070_Supplemental_Files [file giz070_supplemental_files.zip › Figures_supporting_data.xlsx]

## Sheet: Fig.2b
depth	frequence
1	214873853
2	20245351
3	5387569
4	2608584
5	1737965
6	1388992
7	1278456
8	1330168
9	1535980
10	1888009
11	2362717
12	2899452
13	3434145
14	3908283
15	4254380
16	4451012
17	4474413
18	4356226
19	4153761
20	3936186
21	3761215
22	3681896
23	3748449
24	3978020
25	4378697
26	4927599
27	5578829
28	6289523
29	7007456
30	7684992
31	8262392
32	8711600
33	8982641
34	9047150
35	8923746
36	8609891
37	8148205
38	7553064
39	6881612
40	6159159
41	5416661
42	4700709
43	4030076
44	3416372
45	2881468
46	2416410
47	2028501
48	1712867
49	1460503
50	1262194
51	1110059
52	996555
53	911755
54	851404
55	809551
56	780641
57	763553
58	753683
59	747629
60	747663
61	748198
62	752801
63	757817
64	762638
65	763938
66	766357
67	762500
68	757647
69	745049
70	732925
71	714589
72	694071
73	671015
74	642439
75	614152
76	585853
77	555665
78	522783
79	494612
80	464530
81	435500
82	410166
83	384592
84	361800
85	339949
86	322550
87	307964
88	292699
89	280806
90	269798
91	261486
92	253739
93	245969
94	240994
95	236238
96	231731
97	228234
98	223399
99	219483
100	217163
101	213288
102	209372
103	206883
104	202651
105	198800
106	196265
107	191891
108	186671
109	183177
110	179136
111	174546
112	170878
113	166086
114	159918
115	155853
116	151511
117	147168
118	142508
119	138411
120	135063
121	131250
122	127846
123	124728
124	121826
125	118378
126	115749
127	112880
128	110130
129	108179
130	105731
131	104051
132	102834
133	100940
134	99353
135	97398
136	96501
137	95130
138	93069
139	91879
140	89724
141	88466
142	86756
143	85625
144	84210
145	82278
146	81255
147	79518
148	78640
149	77429
150	75550
151	74599
152	73255
153	72007
154	70337
155	68990
156	67666
157	66674
158	65372
159	64157
160	63224
161	61753
162	60784
163	59904
164	58880
165	58051
166	58012
167	56332
168	56038
169	55400
170	53915
171	53088
172	52407
173	51711
174	51184
175	49799
176	49497
177	49079
178	48543
179	47892
180	47495
181	46747
182	46178
183	45419
184	44874
185	44192
186	43549
187	43037
188	42212
189	41797
190	41214
191	41289
192	40210
193	39558
194	39188
195	38868
196	37957
197	37503
198	37360
199	36817
200	36011
201	35366
202	35173
203	34931
204	34633
205	33845
206	33529
207	33184
208	32955
209	32586
210	32017
211	31747
212	31188
213	30988
214	30822
215	30181
216	30236
217	29710
218	29354
219	29388
220	29134
221	28665
222	28174
223	27980
224	27761
225	27186
226	26966
227	26954
228	26689
229	26578
230	26179
231	25796
232	25531
233	25183
234	24931
235	24603
236	24655
237	24161
238	24130
239	23305
240	23454
241	23264
242	23015
243	23070
244	22814
245	22438
246	21964
247	21862
248	21764
249	21414
250	21136
251	20914
252	20800
253	20718
254	20297
255	20230
256	20156
257	20122
258	19676
259	19716
260	19275
261	19280
262	18992
263	19007
264	18893
265	18345
266	18467
267	18145
268	17982
269	17827
270	17648
271	17835
272	17445
273	17402
274	17294
275	17112
276	16661
277	16677
278	16685
279	16388
280	16435
281	16057
282	16107
283	16188
284	15939
285	15378
286	15453
287	15425
288	15157
289	15286
290	15004
291	14925
292	14744
293	14701
294	14714
295	14343
296	14555
297	14126
298	13940
299	13940
300	13764
301	13642
302	13725
303	13413
304	13369
305	13566
306	13333
307	13128
308	13076
309	12945
310	12983
311	12822
312	12625
313	12606
314	12340
315	12352
316	12122
317	12260
318	12110
319	11987
320	11685
321	11735
322	11752
323	11626
324	11521
325	11613
326	11406
327	11444
328	11221
329	11213
330	11258
331	11054
332	10861
333	10740
334	10645
335	10581
336	10623
337	10466
338	10442
339	10647
340	10351
341	10215
342	10119
343	10236
344	10037
345	9904
346	9989
347	9848
348	9801
349	9680
350	9695
351	9776
352	9634
353	9645
354	9432
355	9386
356	9505
357	9367
358	9257
359	9086
360	9123
361	8957
362	8881
363	8938
364	8747
365	8742
366	8730
367	8770
368	8668
369	8757
370	8702
371	8538
372	8409
373	8447
374	8302
375	8328
376	8211
377	8209
378	8339
379	8019
380	8273
381	8003
382	8006
383	7893
384	7849
385	7723
386	7746
387	7808
388	7669
389	7546
390	7642
391	7476
392	7577
393	7382
394	7397
395	7481
396	7283
397	7327
398	7271
399	7078
400	7173
401	7097
402	7106
403	7153
404	6958
405	6893
406	6867
407	6747
408	6920
409	6858
410	6899
411	6841
412	6614
413	6662
414	6597
415	6608
416	6672
417	6463
418	6469
419	6463
420	6529
421	6488
422	6400
423	6351
424	6278
425	6300
426	6289
427	6267
428	6375
429	6193
430	6254
431	6016
432	6041
433	5988
434	6009
435	5893
436	5827
437	5906
438	5802
439	5944
440	5809
441	5755
442	5735
443	5656
444	5712
445	5609
446	5506
447	5523
448	5439
449	5589
450	5619
451	5326
452	5246
453	5347
454	5452
455	5412
456	5317
457	5340
458	5250
459	5251
460	5192
461	5136
462	5336
463	5157
464	5150
465	5131
466	5084
467	5023
468	5080
469	4915
470	5010
471	4915
472	4940
473	5134
474	4893
475	4841
476	4917
477	4748
478	4702
479	4709
480	4629
481	4684
482	4810
483	4669
484	4693
485	4626
486	4676
487	4662
488	4553
489	4522
490	4480
491	4543
492	4432
493	4409
494	4609
495	4371
496	4256
497	4435
498	4429
499	4258
500	4357
501	4275
502	4257
503	4308
504	4227
505	4142
506	4206
507	4026
508	4220
509	4145
510	4038
511	4045
512	4080
513	4100
514	4012
515	3927
516	3965
517	3980
518	4063
519	4020
520	3793
521	4011
522	3989
523	3977
524	3938
525	3859
526	3899
527	3904
528	3832
529	3884
530	3820
531	3781
532	3605
533	3742
534	3539
535	3674
536	3603
537	3687
538	3600
539	3717
540	3591
541	3523
542	3523
543	3500
544	3542
545	3497
546	3448
547	3591
548	3570
549	3397
550	3384
551	3465
552	3447
553	3386
554	3328
555	3359
556	3515
557	3468
558	3415
559	3408
560	3364
561	3330
562	3229
563	3330
564	3201
565	3137
566	3224
567	3294
568	3168
569	3291
570	3136
571	3255
572	3148
573	3151
574	3233
575	3176
576	3111
577	3182
578	3090
579	3095
580	3010
581	3023
582	3150
583	3066
584	3027
585	3074
586	2929
587	2955
588	2936
589	2992
590	3106
591	2901
592	3026
593	2890
594	3034
595	3019
596	3003
597	2897
598	2984
599	2859
600	2803
601	2946
602	2961
603	2860
604	2791
605	2727
606	2800
607	2830
608	2804
609	2751
610	2766
611	2797
612	2778
613	2750
614	2813
615	2803
616	2803
617	2630
618	2781
619	2710
620	2745
621	2742
622	2702
623	2734
624	2648
625	2665
626	2637
627	2643
628	2618
629	2702
630	2647
631	2484
632	2659
633	2617
634	2533
635	2605
636	2499
637	2487
638	2510
639	2558
640	2467
641	2565
642	2533
643	2554
644	2536
645	2549
646	2441
647	2425
648	2522
649	2506
650	2378
651	2471
652	2387
653	2444
654	2525
655	2416
656	2400
657	2390
658	2403
659	2437
660	2392
661	2411
662	2348
663	2437
664	2374
665	2381
666	2312
667	2373
668	2338
669	2335
670	2286
671	2339
672	2249
673	2336
674	2341
675	2284
676	2251
677	2229
678	2250
679	2284
680	2273
681	2284
682	2194
683	2211
684	2251
685	2266
686	2180
687	2162
688	2268
689	2188
690	2286
691	2226
692	2100
693	2204
694	2242
695	2199
696	2200
697	2125
698	2179
699	2207
700	2160
701	2167
702	2169
703	2103
704	2278
705	2112
706	2087
707	2161
708	2116
709	2078
710	2061
711	2075
712	2147
713	2034
714	2042
715	2066
716	2059
717	2079
718	2041
719	2035
720	2041
721	2052
722	1976
723	2037
724	2035
725	2007
726	2032
727	1972
728	1991
729	1950
730	1989
731	1930
732	1952
733	1938
734	1968
735	1949
736	1964
737	1905
738	1953
739	1905
740	1898
741	1985
742	1883
743	1968
744	1858
745	1878
746	1883
747	1874
748	1807
749	1853
750	1862
751	1801
752	1816
753	1825
754	1992
755	1829
756	1763
757	1912
758	1897
759	1805
760	1802
761	1819
762	1877
763	1808
764	1890
765	1777
766	1823
767	1795
768	1756
769	1712
770	1818
771	1751
772	1753
773	1744
774	1816
775	1822
776	1814
777	1731
778	1711
779	1750
780	1763
781	1741
782	1679
783	1680
784	1699
785	1719
786	1731
787	1727
788	1687
789	1680
790	1655
791	1645
792	1644
793	1641
794	1740
795	1693
796	1617
797	1641
798	1660
799	1653
800	1635
801	1619
802	1686
803	1626
804	1664
805	1625
806	1668
807	1642
808	1627
809	1541
810	1592
811	1554
812	1614
813	1545
814	1578
815	1615
816	1616
817	1577
818	1565
819	1554
820	1572
821	1598
822	1577
823	1542
824	1578
825	1612
826	1505
827	1555
828	1523
829	1552
830	1474
831	1516
832	1636
833	1465
834	1456
835	1483
836	1491
837	1515
838	1500
839	1484
840	1571
841	1467
842	1517
843	1523
844	1435
845	1484
846	1502
847	1496
848	1481
849	1481
850	1484
851	1421
852	1525
853	1520
854	1457
855	1457
856	1472
857	1471
858	1425
859	1423
860	1497
861	1413
862	1430
863	1389
864	1413
865	1372
866	1428
867	1418
868	1311
869	1358
870	1396
871	1418
872	1355
873	1354
874	1415
875	1342
876	1361
877	1432
878	1402
879	1419
880	1398
881	1382
882	1378
883	1463
884	1297
885	1330
886	1385
887	1286
888	1336
889	1321
890	1313
891	1314
892	1290
893	1381
894	1284
895	1299
896	1240
897	1267
898	1248
899	1316
900	1328
901	1308
902	1329
903	1309
904	1261
905	1267
906	1339
907	1264
908	1223
909	1304
910	1276
911	1237
912	1281
913	1265
914	1296
915	1215
916	1257
917	1243
918	1297
919	1232
920	1289
921	1245
922	1192
923	1249
924	1267
925	1240
926	1298
927	1214
928	1210
929	1253
930	1257
931	1230
932	1177
933	1206
934	1199
935	1250
936	1142
937	1171
938	1199
939	1198
940	1194
941	1179
942	1176
943	1156
944	1103
945	1166
946	1217
947	1241
948	1148
949	1140
950	1135
951	1165
952	1210
953	1102
954	1197
955	1148
956	1212
957	1164
958	1177
959	1237
960	1147
961	1162
962	1204
963	1174
964	1221
965	1223
966	1198
967	1202
968	1105
969	1126
970	1141
971	1167
972	1124
973	1148
974	1204
975	1113
976	1111
977	1153
978	1174
979	1107
980	1162
981	1133
982	1129
983	1173
984	1125
985	1123
986	1134
987	1124
988	1165
989	1132
990	1102
991	1111
992	1087
993	1111
994	1166
995	1142
996	1169
997	1157
998	1134
999	1079
1000	1121
1001	1099
1002	1079
1003	1102
1004	1096
1005	1075
1006	1124
1007	1080
1008	1127
1009	1072
1010	1122
1011	1106
1012	1070
1013	1063
1014	1029
1015	1006
1016	1062
1017	1090
1018	1073
1019	1062
1020	1021
1021	979
1022	1113
1023	1085
1024	1084
1025	1091
1026	1091
1027	1048
1028	1037
1029	1097
1030	1054
1031	1039
1032	1080
1033	1072
1034	1009
1035	1075
1036	1059
1037	1047
1038	990
1039	1064
1040	1023
1041	1083
1042	990
1043	1009
1044	980
1045	1006
1046	1036
1047	1039
1048	998
1049	973
1050	1019
1051	1007
1052	1021
1053	1020
1054	1030
1055	1040
1056	1039
1057	962
1058	965
1059	1035
1060	976
1061	980
1062	1004
1063	1007
1064	998
1065	1021
1066	962
1067	942
1068	1016
1069	1036
1070	1041
1071	1015
1072	1013
1073	1002
1074	1036
1075	1020
1076	990
1077	1067
1078	974
1079	1008
1080	1025
1081	1006
1082	1012
1083	978
1084	1048
1085	955
1086	952
1087	947
1088	965
1089	1056
1090	1037
1091	1047
1092	960
1093	937
1094	993
1095	1055
1096	990
1097	976
1098	1051
1099	984
1100	1006
1101	999
1102	1073
1103	1003
1104	993
1105	958
1106	1044
1107	1017
1108	1044
1109	966
1110	976
1111	1017
1112	1001
1113	1053
1114	1014
1115	1006
1116	1020
1117	993
1118	1042
1119	1005
1120	1022
1121	1029
1122	959
1123	950
1124	962
1125	1025
1126	995
1127	965
1128	970
1129	999
1130	1028
1131	959
1132	1017
1133	926
1134	915
1135	1003
1136	938
1137	916
1138	963
1139	989
1140	1019
1141	975
1142	1025
1143	925
1144	969
1145	1020
1146	998
1147	1047
1148	994
1149	1002
1150	1033
1151	1011
1152	1063
1153	1045
1154	979
1155	991
1156	1038
1157	1030
1158	987
1159	980
1160	1029
1161	989
1162	1024
1163	925
1164	964
1165	1048
1166	993
1167	950
1168	997
1169	978
1170	974
1171	1002
1172	964
1173	967
1174	1007
1175	988
1176	1020
1177	956
1178	1004
1179	982
1180	1006
1181	975
1182	1061
1183	1010
1184	999
1185	1039
1186	1018
1187	967
1188	1069
1189	971
1190	968
1191	999
1192	1017
1193	933
1194	975
1195	989
1196	957
1197	990
1198	999
1199	951
1200	989
1201	984
1202	1019
1203	1017
1204	994
1205	1046
1206	1039
1207	1027
1208	1013
1209	987
1210	992
1211	1002
1212	959
1213	991
1214	1020
1215	1005
1216	962
1217	993
1218	939
1219	985
1220	994
1221	1034
1222	974
1223	966
1224	1000
1225	993
1226	939
1227	985
1228	976
1229	912
1230	974
1231	1001
1232	918
1233	1010
1234	960
1235	958
1236	928
1237	938
1238	932
1239	970
1240	917
1241	965
1242	933
1243	933
1244	957
1245	893
1246	868
1247	881
1248	980
1249	938
1250	933
1251	947
1252	917
1253	888
1254	945
1255	920
1256	903
1257	919
1258	906
1259	879
1260	916
1261	942
1262	904
1263	865
1264	879
1265	877
1266	932
1267	863
1268	926
1269	851
1270	856
1271	891
1272	869
1273	902
1274	869
1275	898
1276	897
1277	862
1278	906
1279	890
1280	876
1281	890
1282	899
1283	877
1284	856
1285	856
1286	837
1287	860
1288	824
1289	868
1290	876
1291	894
1292	850
1293	837
1294	850
1295	844
1296	846
1297	832
1298	790
1299	828
1300	834
1301	814
1302	850
1303	761
1304	808
1305	831
1306	828
1307	828
1308	792
1309	783
1310	769
1311	845
1312	815
1313	809
1314	807
1315	792
1316	811
1317	792
1318	781
1319	808
1320	802
1321	733
1322	772
1323	811
1324	790
1325	782
1326	768
1327	760
1328	790
1329	798
1330	774
1331	827
1332	726
1333	793
1334	745
1335	768
1336	796
1337	812
1338	843
1339	741
1340	779
1341	736
1342	738
1343	790
1344	800
1345	708
1346	743
1347	756
1348	736
1349	740
1350	792
1351	754
1352	723
1353	745
1354	718
1355	800
1356	746
1357	731
1358	739
1359	692
1360	757
1361	703
1362	720
1363	729
1364	721
1365	691
1366	677
1367	705
1368	723
1369	695
1370	730
1371	710
1372	730
1373	698
1374	697
1375	730
1376	722
1377	660
1378	656
1379	684
1380	657
1381	731
1382	696
1383	692
1384	666
1385	662
1386	677
1387	706
1388	720
1389	705
1390	658
1391	633
1392	717
1393	712
1394	696
1395	681
1396	669
1397	648
1398	662
1399	642
1400	678
1401	704
1402	687
1403	668
1404	686
1405	684
1406	681
1407	682
1408	681
1409	634
1410	663
1411	666
1412	708
1413	698
1414	696
1415	654
1416	642
1417	697
1418	664
1419	615
1420	671
1421	675
1422	681
1423	645
1424	623
1425	680
1426	682
1427	662
1428	692
1429	624
1430	651
1431	631
1432	618
1433	681
1434	637
1435	630
1436	631
1437	651
1438	643
1439	639
1440	597
1441	670
1442	627
1443	616
1444	636
1445	671
1446	663
1447	620
1448	649
1449	646
1450	665
1451	635
1452	640
1453	616
1454	690
1455	621
1456	641
1457	660
1458	625
1459	632
1460	595
1461	599
1462	690
1463	630
1464	594
1465	626
1466	646
1467	639
1468	654
1469	629
1470	673
1471	661
1472	653
1473	593
1474	635
1475	588
1476	616
1477	651
1478	591
1479	599
1480	558
1481	637
1482	607
1483	648
1484	642
1485	623
1486	632
1487	634
1488	633
1489	645
1490	615
1491	653
1492	633
1493	614
1494	599
1495	628
1496	642
1497	625
1498	628
1499	648
1500	643
1501	608
1502	605
1503	622
1504	593
1505	623
1506	656
1507	674
1508	655
1509	636
1510	660
1511	606
1512	680
1513	667
1514	620
1515	656
1516	666
1517	630
1518	642
1519	602
1520	695
1521	680
1522	615
1523	654
1524	629
1525	666
1526	629
1527	652
1528	645
1529	651
1530	692
1531	655
1532	631
1533	643
1534	649
1535	659
1536	663
1537	660
1538	658
1539	684
1540	621
1541	648
1542	640
1543	683
1544	666
1545	664
1546	655
1547	663
1548	643
1549	650
1550	687
1551	711
1552	714
1553	683
1554	691
1555	727
1556	689
1557	691
1558	681
1559	712
1560	698
1561	724
1562	665
1563	748
1564	685
1565	730
1566	702
1567	703
1568	646
1569	768
1570	689
1571	708
1572	685
1573	723
1574	710
1575	714
1576	674
1577	667
1578	748
1579	730
1580	696
1581	711
1582	745
1583	717
1584	680
1585	694
1586	701
1587	753
1588	672
1589	732
1590	712
1591	698
1592	716
1593	721
1594	758
1595	746
1596	746
1597	731
1598	759
1599	771
1600	750
1601	735
1602	738
1603	780
1604	748
1605	749
1606	791
1607	769
1608	829
1609	698
1610	784
1611	800
1612	758
1613	746
1614	738
1615	751
1616	756
1617	789
1618	736
1619	799
1620	727
1621	761
1622	783
1623	782
1624	774
1625	815
1626	772
1627	753
1628	799
1629	761
1630	867
1631	746
1632	816
1633	804
1634	829
1635	788
1636	814
1637	827
1638	804
1639	852
1640	810
1641	805
1642	805
1643	858
1644	815
1645	818
1646	821
1647	852
1648	852
1649	879
1650	847
1651	838
1652	844
1653	900
1654	813
1655	861
1656	846
1657	840
1658	843
1659	866
1660	837
1661	812
1662	863
1663	872
1664	820
1665	840
1666	825
1667	820
1668	813
1669	876
1670	904
1671	851
1672	844
1673	788
1674	822
1675	848
1676	875
1677	828
1678	842
1679	911
1680	877
1681	820
1682	881
1683	840
1684	887
1685	892
1686	839
1687	838
1688	862
1689	911
1690	843
1691	905
1692	882
1693	834
1694	950
1695	863
1696	860
1697	912
1698	885
1699	894
1700	906
1701	958
1702	898
1703	947
1704	893
1705	841
1706	913
1707	887
1708	935
1709	942
1710	916
1711	924
1712	857
1713	902
1714	898
1715	899
1716	864
1717	888
1718	866
1719	908
1720	918
1721	952
1722	925
1723	878
1724	966
1725	968
1726	979
1727	961
1728	907
1729	932
1730	964
1731	944
1732	1038
1733	972
1734	998
1735	966
1736	995
1737	906
1738	1012
1739	959
1740	938
1741	957
1742	1022
1743	1046
1744	993
1745	1031
1746	1038
1747	946
1748	1034
1749	1044
1750	1014
1751	1043
1752	1076
1753	1026
1754	1043
1755	993
1756	1045
1757	1044
1758	1038
1759	991
1760	1116
1761	1026
1762	1051
1763	1103
1764	1050
1765	1070
1766	1017
1767	1067
1768	1073
1769	1020
1770	1042
1771	1046
1772	1038
1773	1055
1774	1110
1775	1016
1776	1041
1777	1083
1778	1038
1779	1049
1780	1001
1781	1034
1782	1073
1783	1041
1784	1029
1785	1092
1786	1039
1787	1118
1788	1067
1789	1087
1790	1100
1791	1096
1792	1073
1793	1064
1794	1139
1795	1063
1796	1137
1797	1066
1798	1075
1799	1141
1800	1064
1801	1062
1802	1028
1803	1092
1804	1118
1805	1199
1806	1081
1807	1188
1808	1122
1809	1108
1810	1128
1811	1233
1812	1160
1813	1148
1814	1165
1815	1152
1816	1102
1817	1157
1818	1168
1819	1210
1820	1125
1821	1171
1822	1186
1823	1222
1824	1162
1825	1216
1826	1200
1827	1205
1828	1189
1829	1184
1830	1194
1831	1243
1832	1259
1833	1136
1834	1198
1835	1203
1836	1170
1837	1203
1838	1218
1839	1192
1840	1235
1841	1175
1842	1162
1843	1202
1844	1235
1845	1244
1846	1195
1847	1272
1848	1246
1849	1195
1850	1179
1851	1191
1852	1186
1853	1181
1854	1229
1855	1153
1856	1162
1857	1197
1858	1237
1859	1230
1860	1181
1861	1115
1862	1195
1863	1248
1864	1219
1865	1200
1866	1242
1867	1179
1868	1159
1869	1165
1870	1194
1871	1239
1872	1184
1873	1143
1874	1247
1875	1247
1876	1273
1877	1167
1878	1202
1879	1261
1880	1169
1881	1199
1882	1209
1883	1210
1884	1181
1885	1217
1886	1175
1887	1175
1888	1177
1889	1212
1890	1185
1891	1165
1892	1219
1893	1170
1894	1190
1895	1143
1896	1119
1897	1163
1898	1209
1899	1177
1900	1143
1901	1157
1902	1175
1903	1155
1904	1151
1905	1172
1906	1187
1907	1141
1908	1127
1909	1202
1910	1172
1911	1097
1912	1144
1913	1111
1914	1134
1915	1137
1916	1155
1917	1135
1918	1046
1919	1078
1920	1114
1921	1091
1922	1079
1923	1076
1924	1088
1925	1087
1926	1099
1927	1116
1928	1018
1929	1126
1930	1075
1931	1077
1932	1018
1933	1052
1934	1008
1935	1074
1936	1022
1937	1059
1938	1042
1939	1065
1940	1013
1941	1048
1942	1005
1943	1009
1944	953
1945	1042
1946	971
1947	1018
1948	1002
1949	1022
1950	984
1951	1025
1952	1004
1953	1036
1954	983
1955	1013
1956	1030
1957	936
1958	942
1959	919
1960	1008
1961	967
1962	948
1963	1004
1964	951
1965	905
1966	928
1967	894
1968	894
1969	941
1970	917
1971	939
1972	910
1973	887
1974	910
1975	930
1976	916
1977	918
1978	940
1979	906
1980	897
1981	931
1982	878
1983	940
1984	948
1985	885
1986	863
1987	833
1988	916
1989	849
1990	822
1991	807
1992	897
1993	903
1994	814
1995	849
1996	848
1997	836
1998	833
1999	818
[truncated: 34,207 more rows]

## Sheet: Fig.3a
Clementine					Longan					Grape					Yellowhorn
LTR-retrotranposons	D	r	Insertion age (mya)		LTR-retrotranposons	D	r	Insertion age (mya)		LTR-retrotranposons	D	r	Insertion age (mya)		LTR-retrotranposons	D	r	Insertion age (mya)
scaffold_10_30813-31950	0.18	7.31e-09	0.12312		scaffold38_386358-386645	6.76	7.31e-09	4.6238		chr18_118721-119527	1.89	7.31e-09	1.29275		ctg2647_283-2436	1.96	7.31e-09	1.34063
scaffold_10_144951-146262	3.78	7.31e-09	2.5855		scaffold38_915366-915566	1.01	7.31e-09	0.69083		chr18_146817-147064	1.91	7.31e-09	1.30643		ctg693_8288-8723	3.32	7.31e-09	2.27086
scaffold_10_221439-221711	1.11	7.31e-09	0.75923		scaffold38_993426-993703	0.75	7.31e-09	0.513		chr18_403389-403669	1.08	7.31e-09	0.73871		ctg1806_10424-10547	3.03	7.31e-09	2.0725
scaffold_10_246956-247222	4.69	7.31e-09	3.20793		scaffold38_1024185-1024419	1.29	7.31e-09	0.88235		chr18_970759-971131	0.27	7.31e-09	0.18468		ctg1806_14721-15171	0.89	7.31e-09	0.60876
scaffold_10_274489-274878	2.09	7.31e-09	1.42955		scaffold38_1257651-1258429	1.17	7.31e-09	0.80027		chr18_1075418-1075651	2.18	7.31e-09	1.49111		ctg1486_12593-12854	0.78	7.31e-09	0.53352
scaffold_10_301990-303535	0.33	7.31e-09	0.22572		scaffold38_1433958-1434517	0	7.31e-09	0		chr18_1120794-1121061	2.68	7.31e-09	1.83311		ctg1997_30398-30889	0.61	7.31e-09	0.41724
scaffold_13_62698-63225	0.19	7.31e-09	0.12996		scaffold38_1676056-1676373	1.27	7.31e-09	0.86867		chr18_1326538-1326866	4.45	7.31e-09	3.04378		ctg2746_14472-14670	5.29	7.31e-09	3.61833
scaffold_13_91734-92195	0.22	7.31e-09	0.15048		scaffold38_1758045-1758418	1.45	7.31e-09	0.99179		chr18_1396043-1396271	0	7.31e-09	0		ctg480_1659-2090	0.23	7.31e-09	0.15732
scaffold_13_97570-98043	1.28	7.31e-09	0.87551		scaffold38_1900165-1901272	2.03	7.31e-09	1.38851		chr18_1595268-1595545	6.12	7.31e-09	4.18605		ctg3080_2264-2418	2.65	7.31e-09	1.81259
scaffold_13_121713-122160	5.09	7.31e-09	3.48153		scaffold38_1927514-1927924	0.49	7.31e-09	0.33516		chr18_1646407-1646568	1.88	7.31e-09	1.28591		ctg2194_3805-4051	4.18	7.31e-09	2.8591
scaffold_13_129139-129640	0.2	7.31e-09	0.1368		scaffold38_1966494-1968823	0.99	7.31e-09	0.67715		chr18_1828644-1829169	4.62	7.31e-09	3.16005		ctg1199_22484-24657	2.19	7.31e-09	1.49795
scaffold_26_57275-58381	0.19	7.31e-09	0.12996		scaffold13_13431-13597	0	7.31e-09	0		chr18_1940072-1940306	6.81	7.31e-09	4.658		ctg970_ERROPOS87126+_3489-3691	2.01	7.31e-09	1.37483
scaffold_27_5309-6497	0.34	7.31e-09	0.23256		scaffold13_60228-61092	3.2	7.31e-09	2.18878		chr18_2013624-2013833	0.48	7.31e-09	0.32832		ctg2327_6115-6789	11.67	7.31e-09	7.98222
scaffold_27_60902-61094	3.19	7.31e-09	2.18194		scaffold13_170970-171420	3.18	7.31e-09	2.1751		chr18_2074402-2074534	3.11	7.31e-09	2.12722		ctg3238_9-185	1.74	7.31e-09	1.19015
scaffold_32_14485-14945	3.33	7.31e-09	2.2777		scaffold13_181767-182477	0.99	7.31e-09	0.67715		chr18_2361182-2361347	0.61	7.31e-09	0.41724		ctg2047_1165-1295	3.94	7.31e-09	2.69494
scaffold_33_32648-32979	0.6	7.31e-09	0.4104		scaffold13_265350-265550	1	7.31e-09	0.68399		chr18_2363961-2364160	0	7.31e-09	0		ctg2172_9692-10438	3.48	7.31e-09	2.3803
scaffold_40_3647-4650	6.26	7.31e-09	4.28181		scaffold13_327652-328738	1.68	7.31e-09	1.14911		chr18_2470715-2471032	4.18	7.31e-09	2.8591		ctg2669_2293-3078	3.82	7.31e-09	2.61286
scaffold_40_39250-40008	1.36	7.31e-09	0.93023		scaffold13_357688-358218	5.83	7.31e-09	3.98769		chr18_2515487-2516123	6.52	7.31e-09	4.45964		ctg2669_16225-16645	0.97	7.31e-09	0.66347
scaffold_56_16985-17209	2.72	7.31e-09	1.86047		scaffold13_468147-469978	8.52	7.31e-09	5.82763		chr18_2647393-2647735	3.6	7.31e-09	2.46238		ctg1079_14467-16858	0.5	7.31e-09	0.342
scaffold_73_16706-17517	1.63	7.31e-09	1.11491		scaffold13_496566-499270	5.79	7.31e-09	3.96033		chr18_2974813-2975066	2.52	7.31e-09	1.72367		ctg178_22396-23039	0.47	7.31e-09	0.32148
scaffold_122_6453-7145	7.14	7.31e-09	4.88372		scaffold13_558553-559375	3.51	7.31e-09	2.40082		chr18_2985775-2985936	3.8	7.31e-09	2.59918		ctg178_127903-128540	0.31	7.31e-09	0.21204
scaffold_160_732-1346	6.17	7.31e-09	4.22025		scaffold13_601306-602620	3.75	7.31e-09	2.56498		chr18_3047231-3047632	10.37	7.31e-09	7.09302		ctg178_286114-286568	2.46	7.31e-09	1.68263
scaffold_166_3036-3883	2.78	7.31e-09	1.9015		scaffold13_616616-616914	7.09	7.31e-09	4.84952		chr18_3237926-3238212	0	7.31e-09	0		ctg178_290341-291188	0.12	7.31e-09	0.08208
scaffold_209_5648-6366	0.28	7.31e-09	0.19152		scaffold13_666673-667036	3.12	7.31e-09	2.13406		chr18_3274356-3274514	0.63	7.31e-09	0.43092		ctg178_385698-385801	2.95	7.31e-09	2.01778
scaffold_271_22-410	2.09	7.31e-09	1.42955		scaffold13_771926-773636	4.73	7.31e-09	3.23529		chr18_3468820-3469020	0	7.31e-09	0		ctg178_401441-402288	0	7.31e-09	0
scaffold_473_2-216	2.87	7.31e-09	1.96306		scaffold13_837750-838594	5.8	7.31e-09	3.96717		chr18_3779685-3779850	0	7.31e-09	0		ctg178_409025-409668	0	7.31e-09	0
scaffold_474_558-1843	0.47	7.31e-09	0.32148		scaffold13_845306-846045	4.89	7.31e-09	3.34473		chr18_3806617-3807422	0.88	7.31e-09	0.60192		ctg178_502246-503735	1.43	7.31e-09	0.97811
scaffold_478_1596-1991	0	7.31e-09	0		scaffold13_972988-973823	8.39	7.31e-09	5.73871		chr18_4066070-4066222	0	7.31e-09	0		ctg178_504711-506494	0.34	7.31e-09	0.23256
scaffold_478_7084-7259	5.3	7.31e-09	3.62517		scaffold13_991157-994584	4.7	7.31e-09	3.21477		chr18_4073780-4074067	0	7.31e-09	0		ctg178_552187-552830	0.31	7.31e-09	0.21204
scaffold_557_721-1103	3.26	7.31e-09	2.22982		scaffold13_1003969-1005825	3.15	7.31e-09	2.15458		chr18_4495304-4495888	0	7.31e-09	0		ctg178_582684-583167	0.21	7.31e-09	0.14364
scaffold_560_198-462	1.6	7.31e-09	1.09439		scaffold13_1037787-1038102	5.87	7.31e-09	4.01505		chr18_4554617-4554925	0.98	7.31e-09	0.67031		ctg178_610344-610986	0.47	7.31e-09	0.32148
scaffold_561_1918-2593	0.75	7.31e-09	0.513		scaffold13_1111344-1111931	7.29	7.31e-09	4.98632		chr18_4613500-4615579	1.88	7.31e-09	1.28591		ctg178_635462-636006	2.62	7.31e-09	1.79207
scaffold_564_1705-2155	0.22	7.31e-09	0.15048		scaffold13_1121979-1122747	3.62	7.31e-09	2.47606		chr18_4663836-4663989	0.65	7.31e-09	0.4446		ctg178_646189-646438	3.28	7.31e-09	2.2435
scaffold_569_2054-2243	7.93	7.31e-09	5.42408		scaffold13_1169442-1171263	2.03	7.31e-09	1.38851		chr18_4796666-4797034	1.37	7.31e-09	0.93707		ctg178_662771-663098	2.8	7.31e-09	1.91518
scaffold_608_1829-2274	0.68	7.31e-09	0.46512		scaffold13_1203419-1203807	3.99	7.31e-09	2.72914		chr18_4833780-4834018	0	7.31e-09	0		ctg178_667372-668256	4.68	7.31e-09	3.20109
scaffold_623_117-302	1.08	7.31e-09	0.73871		scaffold13_1225634-1225781	5.72	7.31e-09	3.91245		chr18_4877393-4877558	0.61	7.31e-09	0.41724		ctg178_687603-688355	7.06	7.31e-09	4.829
scaffold_623_321-716	0.76	7.31e-09	0.51984		scaffold13_1403274-1404534	4.02	7.31e-09	2.74966		chr18_4929273-4929436	0	7.31e-09	0		ctg178_732822-733066	1.24	7.31e-09	0.84815
scaffold_651_8-1287	3.44	7.31e-09	2.35294		scaffold13_1652343-1652730	1.83	7.31e-09	1.25171		chr18_5040142-5040706	4.79	7.31e-09	3.27633		ctg178_760751-761573	5.43	7.31e-09	3.71409
scaffold_759_27-434	6.54	7.31e-09	4.47332		scaffold13_1672525-1672661	2.26	7.31e-09	1.54583		chr18_5100693-5101288	10.06	7.31e-09	6.88098		ctg178_770043-771782	4.23	7.31e-09	2.8933
scaffold_801_265-647	0.82	7.31e-09	0.56088		scaffold13_1672744-1672915	2.38	7.31e-09	1.62791		chr18_5139594-5139957	7.94	7.31e-09	5.43092		ctg178_779740-779927	5.45	7.31e-09	3.72777
scaffold_909_150-422	1.48	7.31e-09	1.01231		scaffold13_1836770-1837170	6.33	7.31e-09	4.32969		chr18_5156462-5156802	11.04	7.31e-09	7.5513		ctg178_801757-802604	7.98	7.31e-09	5.45828
scaffold_935_35-1125	8.21	7.31e-09	5.6156		scaffold13_1845339-1845642	3.18	7.31e-09	2.1751		chr18_5178390-5178609	0.5	7.31e-09	0.342		ctg178_840143-841401	12.96	7.31e-09	8.86457
scaffold_942_2-591	0	7.31e-09	0		scaffold15_3622-5439	2.41	7.31e-09	1.64843		chr18_5200931-5201095	1.85	7.31e-09	1.26539		ctg178_871489-871681	1.57	7.31e-09	1.07387
scaffold_1064_16-243	2.7	7.31e-09	1.84679		scaffold15_102234-103508	4.47	7.31e-09	3.05746		chr18_5250472-5250665	1.57	7.31e-09	1.07387		ctg178_943588-945304	4.95	7.31e-09	3.38577
scaffold_1105_6-591	2.5	7.31e-09	1.70999		scaffold15_327346-327719	0.84	7.31e-09	0.57456		chr18_5400928-5401223	2.4	7.31e-09	1.64159		ctg178_986562-988245	1.87	7.31e-09	1.27907
scaffold_1142_54-768	0.99	7.31e-09	0.67715		scaffold15_430319-430952	2.42	7.31e-09	1.65527		chr18_5421812-5422016	1.48	7.31e-09	1.01231		ctg178_1005058-1007082	2.39	7.31e-09	1.63475
scaffold_1244_1200-1574	6.53	7.31e-09	4.46648		scaffold15_770147-770766	3.4	7.31e-09	2.32558		chr18_5823803-5823951	0	7.31e-09	0		ctg178_1015759-1015860	0	7.31e-09	0
scaffold_1398_931-1144	1.91	7.31e-09	1.30643		scaffold15_777223-777457	2.6	7.31e-09	1.77839		chr18_6051087-6051245	4.03	7.31e-09	2.7565		ctg2676_8146-8952	4.26	7.31e-09	2.91382
scaffold_1475_7-495	0.21	7.31e-09	0.14364		scaffold15_915416-916127	0.57	7.31e-09	0.38988		chr18_6109801-6109966	0	7.31e-09	0		ctg1560_16854-17278	3.38	7.31e-09	2.3119
scaffold_1586_885-1024	1.57	7.31e-09	1.07387		scaffold15_940769-941183	1.47	7.31e-09	1.00547		chr18_6518577-6518786	0.48	7.31e-09	0.32832		ctg2710_350-2581	1.74	7.31e-09	1.19015
scaffold_1765_3-116	0	7.31e-09	0		scaffold15_981329-982094	7.22	7.31e-09	4.93844		chr18_6620416-6620616	0	7.31e-09	0		ctg1729_112-586	0.21	7.31e-09	0.14364
scaffold_1803_412-846	1.4	7.31e-09	0.95759		scaffold15_1012619-1012966	1.45	7.31e-09	0.99179		chr18_6712730-6713064	7.51	7.31e-09	5.1368		ctg1595_15040-15858	6.42	7.31e-09	4.39124
scaffold_1949_458-1178	0	7.31e-09	0		scaffold15_1343139-1343462	3.16	7.31e-09	2.16142		chr18_7348783-7348982	1.52	7.31e-09	1.03967		ctg1595_52445-52598	0	7.31e-09	0
scaffold_2319_87-279	7.72	7.31e-09	5.28044		scaffold15_1382031-1382445	5.65	7.31e-09	3.86457		chr18_7471866-7471982	8.28	7.31e-09	5.66347		ctg1369_35841-35990	1.35	7.31e-09	0.92339
scaffold_2351_76-329	3.25	7.31e-09	2.22298		scaffold15_1401400-1401508	9.96	7.31e-09	6.81259		chr18_7883514-7884094	1.22	7.31e-09	0.83447		ctg1369_70272-70742	0	7.31e-09	0
scaffold_2390_42-188	9.41	7.31e-09	6.43639		scaffold15_1672131-1672292	6.51	7.31e-09	4.4528		chr18_8157145-8158395	0.8	7.31e-09	0.5472		ctg667_35-176	2.88	7.31e-09	1.9699
scaffold_2397_28-189	3.8	7.31e-09	2.59918		scaffold15_1693004-1694397	0.43	7.31e-09	0.29412		chr18_8184646-8185403	5.26	7.31e-09	3.59781		ctg1654_3343-3617	2.22	7.31e-09	1.51847
scaffold_2400_72-258	5.43	7.31e-09	3.71409		scaffold15_1710042-1710295	0.79	7.31e-09	0.54036		chr18_8319445-8319949	0.6	7.31e-09	0.4104		ctg1638_2396-4639	3.71	7.31e-09	2.53762
scaffold_2411_13-174	6.39	7.31e-09	4.37073		scaffold15_1856354-1856973	3.47	7.31e-09	2.37346		chr18_8377815-8378622	0.87	7.31e-09	0.59508		ctg1638_24562-25919	0.07	7.31e-09	0.04788
scaffold_2433_4-175	2.37	7.31e-09	1.62107		scaffold15_1859042-1860435	0.58	7.31e-09	0.39672		chr18_8458543-8458795	2.42	7.31e-09	1.65527		ctg3220_18-255	2.14	7.31e-09	1.46375
scaffold_2461_867-1001	3.03	7.31e-09	2.0725		scaffold15_1890896-1892173	5.33	7.31e-09	3.64569		chr18_8484162-8484367	0.98	7.31e-09	0.67031		ctg1930_14285-14627	2.17	7.31e-09	1.48427
scaffold_2491_324-525	1.5	7.31e-09	1.02599		scaffold16_59409-59794	0.26	7.31e-09	0.17784		chr18_8932924-8933745	5.61	7.31e-09	3.83721		ctg1930_38361-38622	1.95	7.31e-09	1.33379
scaffold_2501_71-286	5.28	7.31e-09	3.61149		scaffold16_68988-70245	2.51	7.31e-09	1.71683		chr18_9070919-9071183	3.89	7.31e-09	2.66074		ctg2981_2467-2738	1.89	7.31e-09	1.29275
scaffold_2503_12-295	8.38	7.31e-09	5.73187		scaffold16_127115-128827	2.1	7.31e-09	1.43639		chr18_9107979-9108222	6.42	7.31e-09	4.39124		ctg1640_9030-9528	0	7.31e-09	0
scaffold_1_218625-220009	0.95	7.31e-09	0.64979		scaffold16_257218-257958	6	7.31e-09	4.10397		chr18_9164709-9164922	7.89	7.31e-09	5.39672		ctg2862_8556-9021	2.2	7.31e-09	1.50479
scaffold_1_294035-294802	0.39	7.31e-09	0.26676		scaffold16_368805-369220	0.24	7.31e-09	0.16416		chr18_9264589-9267228	0.92	7.31e-09	0.62927		ctg1116_15-177	3.13	7.31e-09	2.1409
scaffold_1_391363-393146	5.55	7.31e-09	3.79617		scaffold16_379952-381130	5.3	7.31e-09	3.62517		chr18_9321227-9321674	1.81	7.31e-09	1.23803		ctg1648_13697-14225	4.73	7.31e-09	3.23529
scaffold_1_634391-634646	3.4	7.31e-09	2.32558		scaffold16_492187-493444	3.01	7.31e-09	2.05882		chr18_9360180-9360393	0.47	7.31e-09	0.32148		ctg894_ERROPOS55864_13717-13992	0	7.31e-09	0
scaffold_1_660036-660350	4.25	7.31e-09	2.90698		scaffold16_557462-557698	5.18	7.31e-09	3.54309		chr18_9384038-9384641	0	7.31e-09	0		ctg573_5072-5382	7.54	7.31e-09	5.15732
scaffold_1_797387-798024	4.08	7.31e-09	2.7907		scaffold16_634744-634924	0	7.31e-09	0		chr18_9741938-9742588	4.94	7.31e-09	3.37893		Lachesis_group3_39378-39964	0	7.31e-09	0
scaffold_1_816534-817084	5.64	7.31e-09	3.85773		scaffold16_648548-650364	1.34	7.31e-09	0.91655		chr18_9850793-9851195	0.51	7.31e-09	0.34884		Lachesis_group3_62850-63338	5.55	7.31e-09	3.79617
scaffold_1_1299358-1299674	0.34	7.31e-09	0.23256		scaffold16_678580-678999	8.61	7.31e-09	5.88919		chr18_9869992-9870221	4.97	7.31e-09	3.39945		Lachesis_group3_110366-110710	4.18	7.31e-09	2.8591
scaffold_1_1336981-1337391	0	7.31e-09	0		scaffold16_678580-679010	8.65	7.31e-09	5.91655		chr18_9878094-9878304	5.96	7.31e-09	4.07661		Lachesis_group3_144101-144637	1.74	7.31e-09	1.19015
scaffold_1_1561876-1562535	2.95	7.31e-09	2.01778		scaffold16_787923-788679	2.86	7.31e-09	1.95622		chr18_9937125-9937469	0.88	7.31e-09	0.60192		Lachesis_group3_155895-156209	4.82	7.31e-09	3.29685
scaffold_1_1604051-1604959	0.11	7.31e-09	0.07524		scaffold16_802543-802972	0.7	7.31e-09	0.4788		chr18_10150318-10150793	7.89	7.31e-09	5.39672		Lachesis_group3_171833-172262	0.23	7.31e-09	0.15732
scaffold_1_1718060-1718454	0	7.31e-09	0		scaffold16_824954-825320	1.66	7.31e-09	1.13543		chr18_10161620-10162425	0.62	7.31e-09	0.42408		Lachesis_group3_189144-189674	2.3	7.31e-09	1.57319
scaffold_1_1959650-1960104	1.33	7.31e-09	0.90971		scaffold16_854411-854776	1.95	7.31e-09	1.33379		chr18_10370559-10371034	13.32	7.31e-09	9.11081		Lachesis_group3_251586-251900	5.72	7.31e-09	3.91245
scaffold_1_2041166-2041329	1.23	7.31e-09	0.84131		scaffold16_872194-873049	8.92	7.31e-09	6.10123		chr18_10633113-10633339	9.14	7.31e-09	6.25171		Lachesis_group3_306082-306724	0	7.31e-09	0
scaffold_1_2058739-2058970	4.49	7.31e-09	3.07114		scaffold16_921025-921402	1.07	7.31e-09	0.73187		chr18_11625404-11625605	3.06	7.31e-09	2.09302		Lachesis_group3_320573-320803	0	7.31e-09	0
scaffold_1_2160903-2161292	0.77	7.31e-09	0.52668		scaffold16_1273932-1274765	3.33	7.31e-09	2.2777		chr18_11900435-11900599	1.22	7.31e-09	0.83447		Lachesis_group3_355942-357336	4.19	7.31e-09	2.86594
scaffold_1_2277506-2277778	1.12	7.31e-09	0.76607		scaffold16_1599638-1600466	2.59	7.31e-09	1.77155		chr18_12097388-12097972	5.38	7.31e-09	3.67989		Lachesis_group3_357342-358189	0	7.31e-09	0
scaffold_1_2321756-2321910	6.06	7.31e-09	4.14501		scaffold16_1627667-1628327	7.59	7.31e-09	5.19152		chr18_12109412-12109647	4.9	7.31e-09	3.35157		Lachesis_group3_397716-397873	0	7.31e-09	0
scaffold_1_2337719-2337996	0	7.31e-09	0		scaffold16_1687017-1687186	0	7.31e-09	0		chr18_12185055-12185465	7.14	7.31e-09	4.88372		Lachesis_group3_468687-468825	0.72	7.31e-09	0.49248
scaffold_1_2350914-2351599	0.44	7.31e-09	0.30096		scaffold16_1795353-1795656	1.33	7.31e-09	0.90971		chr18_12235968-12236839	0	7.31e-09	0		Lachesis_group3_503043-503908	0.35	7.31e-09	0.2394
scaffold_1_2361508-2362272	7.06	7.31e-09	4.829		scaffold16_1823454-1824085	6.56	7.31e-09	4.487		chr18_12326734-12326866	5.51	7.31e-09	3.76881		Lachesis_group3_643631-646353	2.6	7.31e-09	1.77839
scaffold_1_2386606-2388015	0.07	7.31e-09	0.04788		scaffold54_58955-59219	7.59	7.31e-09	5.19152		chr18_12413146-12413294	2.04	7.31e-09	1.39535		Lachesis_group3_702631-703311	0.59	7.31e-09	0.40356
scaffold_1_2410699-2411177	3.87	7.31e-09	2.64706		scaffold54_91834-92459	11.45	7.31e-09	7.83174		chr18_12441411-12441786	0	7.31e-09	0		Lachesis_group3_763857-764212	1.13	7.31e-09	0.77291
scaffold_1_3087555-3088061	2.01	7.31e-09	1.37483		scaffold54_181882-182160	0.36	7.31e-09	0.24624		chr18_12572884-12573551	7.28	7.31e-09	4.97948		Lachesis_group3_777418-778028	0.49	7.31e-09	0.33516
scaffold_1_3165856-3166143	3.56	7.31e-09	2.43502		scaffold54_198998-201884	0.38	7.31e-09	0.25992		chr18_12614058-12614270	0.47	7.31e-09	0.32148		Lachesis_group3_819304-819837	1.91	7.31e-09	1.30643
scaffold_1_3482424-3482767	5.17	7.31e-09	3.53625		scaffold54_1162441-1163100	3	7.31e-09	2.05198		chr18_12648403-12648571	4.29	7.31e-09	2.93434		Lachesis_group3_835292-835701	2.59	7.31e-09	1.77155
scaffold_1_3637168-3637646	3.2	7.31e-09	2.18878		scaffold54_1164540-1165199	3	7.31e-09	2.05198		chr18_13003242-13003407	4.46	7.31e-09	3.05062		Lachesis_group3_853521-853711	6.06	7.31e-09	4.14501
scaffold_1_3690060-3690726	1.37	7.31e-09	0.93707		scaffold54_1167368-1167639	1.86	7.31e-09	1.27223		chr18_13056534-13056701	0.6	7.31e-09	0.4104		Lachesis_group3_867976-870291	0	7.31e-09	0
scaffold_1_3896445-3897239	0	7.31e-09	0		scaffold54_1176278-1176713	0.94	7.31e-09	0.64295		chr18_13116700-13119609	0.97	7.31e-09	0.66347		Lachesis_group3_883048-883660	3.02	7.31e-09	2.06566
scaffold_1_4197870-4198048	0	7.31e-09	0		scaffold54_1176278-1176713	0.94	7.31e-09	0.64295		chr18_13218374-13218720	0	7.31e-09	0		Lachesis_group3_966624-966862	2.58	7.31e-09	1.76471
scaffold_1_4271331-4271655	8.36	7.31e-09	5.71819		scaffold54_1196821-1197031	0	7.31e-09	0		chr18_13230825-13230926	0	7.31e-09	0		Lachesis_group3_1004391-1004517	4.89	7.31e-09	3.34473
scaffold_1_4351803-4352345	2.83	7.31e-09	1.9357		scaffold54_1370357-1370651	2.42	7.31e-09	1.65527		chr18_13369138-13369332	4.23	7.31e-09	2.8933		Lachesis_group3_1040768-1041276	5.23	7.31e-09	3.57729
scaffold_1_4388382-4388899	4.4	7.31e-09	3.00958		scaffold54_1422937-1423285	0.98	7.31e-09	0.67031		chr18_13627237-13629222	2.97	7.31e-09	2.03146		Lachesis_group3_1057377-1058247	0.23	7.31e-09	0.15732
scaffold_1_4436735-4438112	6.79	7.31e-09	4.64432		scaffold54_1530264-1530523	0	7.31e-09	0		chr18_13641116-13641409	4.12	7.31e-09	2.81806		Lachesis_group3_1086989-1087245	7.02	7.31e-09	4.80164
scaffold_1_4481969-4482651	3.96	7.31e-09	2.70862		scaffold54_1764129-1764321	0	7.31e-09	0		chr18_13707671-13708047	0	7.31e-09	0		Lachesis_group3_1110240-1110580	4.2	7.31e-09	2.87278
scaffold_1_4740737-4741227	5.1	7.31e-09	3.48837		scaffold132_149160-149395	1.71	7.31e-09	1.16963		chr18_13920719-13922766	1.97	7.31e-09	1.34747		Lachesis_group3_1125471-1126082	0.84	7.31e-09	0.57456
scaffold_1_4796649-4797202	0.73	7.31e-09	0.49932		scaffold132_221668-222061	5.29	7.31e-09	3.61833		chr18_13934347-13936188	6.47	7.31e-09	4.42544		Lachesis_group3_1228376-1228909	0	7.31e-09	0
scaffold_1_4836370-4837384	2.83	7.31e-09	1.9357		scaffold132_273565-273973	0.99	7.31e-09	0.67715		chr18_13936779-13937026	0	7.31e-09	0		Lachesis_group3_1253205-1253631	0.47	7.31e-09	0.32148
scaffold_1_4918029-4918471	10.99	7.31e-09	7.5171		scaffold132_302926-303306	3.58	7.31e-09	2.4487		chr18_14078915-14079733	1.36	7.31e-09	0.93023		Lachesis_group3_1270182-1270349	5.61	7.31e-09	3.83721
scaffold_1_5338936-5339246	2.62	7.31e-09	1.79207		scaffold132_515469-515697	10.69	7.31e-09	7.3119		chr18_14100541-14100804	2.02	7.31e-09	1.38167		Lachesis_group3_1350548-1350973	1.19	7.31e-09	0.81395
scaffold_1_5419728-5419949	1.84	7.31e-09	1.25855		scaffold132_590577-590831	1.99	7.31e-09	1.36115		chr18_14338274-14338879	0.66	7.31e-09	0.45144		Lachesis_group3_1358979-1359575	8.27	7.31e-09	5.65663
scaffold_1_5510583-5510897	3.26	7.31e-09	2.22982		scaffold132_625587-626026	0	7.31e-09	0		chr18_14407996-14408177	0.55	7.31e-09	0.3762		Lachesis_group3_1376563-1376991	0.7	7.31e-09	0.4788
scaffold_1_5595798-5596364	2.4	7.31e-09	1.64159		scaffold132_739157-739593	1.15	7.31e-09	0.78659		chr18_14443090-14445120	3.95	7.31e-09	2.70178		Lachesis_group3_1391536-1392161	4.36	7.31e-09	2.98222
scaffold_1_5602055-5602570	1.18	7.31e-09	0.80711		scaffold132_745642-746148	0	7.31e-09	0		chr18_14576238-14578054	3.34	7.31e-09	2.28454		Lachesis_group3_1419437-1420319	0.68	7.31e-09	0.46512
scaffold_1_5614392-5614931	1.88	7.31e-09	1.28591		scaffold132_836547-837123	10.81	7.31e-09	7.39398		chr18_14605589-14607247	1.59	7.31e-09	1.08755		Lachesis_group3_1431725-1432157	0.93	7.31e-09	0.63611
scaffold_1_5633830-5634116	2.31	7.31e-09	1.58003		scaffold132_863500-863656	10.47	7.31e-09	7.16142		chr18_14802865-14803060	2.07	7.31e-09	1.41587		Lachesis_group3_1439360-1439591	0.45	7.31e-09	0.3078
scaffold_1_5643715-5643939	0.45	7.31e-09	0.3078		scaffold132_927319-927579	4.41	7.31e-09	3.01642		chr18_14856686-14858522	3.05	7.31e-09	2.08618		Lachesis_group3_1498266-1498958	1.49	7.31e-09	1.01915
scaffold_1_5657377-5658751	0.56	7.31e-09	0.38304		scaffold132_1157670-1158938	4.59	7.31e-09	3.13953		chr18_14878745-14880574	5.43	7.31e-09	3.71409		Lachesis_group3_1604557-1604893	0.3	7.31e-09	0.2052
scaffold_1_5707919-5708188	7.08	7.31e-09	4.84268		scaffold132_1270428-1270532	4.92	7.31e-09	3.36525		chr18_14914124-14916047	2.01	7.31e-09	1.37483		Lachesis_group3_1666132-1666315	0.55	7.31e-09	0.3762
scaffold_1_5718361-5719727	0.66	7.31e-09	0.45144		scaffold132_1289826-1290685	2.4	7.31e-09	1.64159		chr18_14932687-14934499	4.53	7.31e-09	3.0985		Lachesis_group3_1690093-1690393	0.33	7.31e-09	0.22572
scaffold_1_5767076-5768266	2.32	7.31e-09	1.58687		scaffold132_1401960-1402098	0	7.31e-09	0		chr18_14997059-14998541	3.12	7.31e-09	2.13406		Lachesis_group3_1745879-1746076	3.66	7.31e-09	2.50342
scaffold_1_5819553-5820982	6.64	7.31e-09	4.54172		scaffold132_1469212-1470469	8.77	7.31e-09	5.99863		chr18_15050337-15052253	2.28	7.31e-09	1.55951		Lachesis_group3_1746382-1746535	0.65	7.31e-09	0.4446
scaffold_1_5877915-5879453	0.99	7.31e-09	0.67715		scaffold132_1509341-1510011	0.6	7.31e-09	0.4104		chr18_15078224-15078988	3.49	7.31e-09	2.38714		Lachesis_group3_1780790-1781480	0.14	7.31e-09	0.09576
scaffold_1_5889204-5889443	0.85	7.31e-09	0.5814		scaffold132_1610189-1611521	4.4	7.31e-09	3.00958		chr18_15204099-15205236	2.05	7.31e-09	1.40219		Lachesis_group3_1813354-1813741	7.43	7.31e-09	5.08208
scaffold_1_5904704-5904908	1.11	7.31e-09	0.75923		scaffold132_1671471-1671925	4	7.31e-09	2.73598		chr18_15230733-15231275	1.3	7.31e-09	0.88919		Lachesis_group3_1888314-1888548	6.25	7.31e-09	4.27497
scaffold_1_5917918-5918145	5.07	7.31e-09	3.46785		scaffold132_1726176-1726587	0.98	7.31e-09	0.67031		chr18_15255472-15255662	4.34	7.31e-09	2.96854		Lachesis_group3_1922681-1923151	0	7.31e-09	0
scaffold_1_5918347-5918647	4.1	7.31e-09	2.80438		scaffold132_1802583-1803838	5.14	7.31e-09	3.51573		chr18_15304771-15305682	2.35	7.31e-09	1.60739		Lachesis_group3_1995912-1996038	4.18	7.31e-09	2.8591
scaffold_1_5949463-5949765	7.78	7.31e-09	5.32148		scaffold27_155436-155678	3.37	7.31e-09	2.30506		chr18_15324490-15325424	2.74	7.31e-09	1.87415		Lachesis_group3_2032129-2032638	5.69	7.31e-09	3.89193
scaffold_1_5989424-5990243	1.99	7.31e-09	1.36115		scaffold27_167201-167939	2.19	7.31e-09	1.49795		chr18_15369346-15369734	4.26	7.31e-09	2.91382		Lachesis_group3_2041870-2042086	4.06	7.31e-09	2.77702
scaffold_1_5990253-5991444	0.59	7.31e-09	0.40356		scaffold27_176534-176851	1.59	7.31e-09	1.08755		chr18_15437290-15439120	2.93	7.31e-09	2.0041		Lachesis_group3_2110927-2111424	5.24	7.31e-09	3.58413
scaffold_1_6032579-6032714	3.79	7.31e-09	2.59234		scaffold27_258828-259060	2.18	7.31e-09	1.49111		chr18_15455987-15456571	1.4	7.31e-09	0.95759		Lachesis_group3_2111815-2112364	0.36	7.31e-09	0.24624
scaffold_1_6049370-6050332	3.7	7.31e-09	2.53078		scaffold27_260708-260940	2.18	7.31e-09	1.49111		chr18_15472999-15474250	5.45	7.31e-09	3.72777		Lachesis_group3_2152258-2153140	0.46	7.31e-09	0.31464
scaffold_1_6085571-6085724	4.03	7.31e-09	2.7565		scaffold27_385349-386742	0.94	7.31e-09	0.64295		chr18_15498077-15500051	1.64	7.31e-09	1.12175		Lachesis_group3_2172471-2172953	0.83	7.31e-09	0.56772
scaffold_1_6123114-6123265	3.4	7.31e-09	2.32558		scaffold27_580648-581862	3.92	7.31e-09	2.68126		chr18_15516315-15516844	8.7	7.31e-09	5.95075		Lachesis_group3_2199111-2199958	0.12	7.31e-09	0.08208
scaffold_1_6252868-6253065	9.89	7.31e-09	6.76471		scaffold27_816145-816890	0.4	7.31e-09	0.2736		chr18_15542446-15542974	9.32	7.31e-09	6.37483		Lachesis_group3_2222126-2222374	5.94	7.31e-09	4.06293
scaffold_1_6267326-6268130	1.77	7.31e-09	1.21067		scaffold27_851760-853007	5.2	7.31e-09	3.55677		chr18_15571476-15572230	4.95	7.31e-09	3.38577		Lachesis_group3_2227122-2227471	3.24	7.31e-09	2.21614
scaffold_1_6522529-6523872	5.71	7.31e-09	3.90561		scaffold27_872321-872530	0.96	7.31e-09	0.65663		chr18_15596174-15597425	6.09	7.31e-09	4.16553		Lachesis_group3_2278473-2280342	0	7.31e-09	0
scaffold_1_6563488-6563750	6.89	7.31e-09	4.71272		scaffold27_897201-898594	0.73	7.31e-09	0.49932		chr18_15690666-15691347	6.51	7.31e-09	4.4528		Lachesis_group3_2394763-2395646	0.34	7.31e-09	0.23256
scaffold_1_6664073-6665222	2.49	7.31e-09	1.70315		scaffold27_1017332-1020316	0	7.31e-09	0		chr18_15719315-15721116	5.54	7.31e-09	3.78933		Lachesis_group3_2427963-2428796	1.83	7.31e-09	1.25171
scaffold_1_6738517-6739885	0.37	7.31e-09	0.25308		scaffold27_1340056-1340884	0.97	7.31e-09	0.66347		chr18_15834030-15834418	1.83	7.31e-09	1.25171		Lachesis_group3_2534488-2534932	1.17	7.31e-09	0.80027
scaffold_1_6868018-6868542	0.19	7.31e-09	0.12996		scaffold27_1361564-1362245	4.13	7.31e-09	2.8249		chr18_16221406-16221631	2.71	7.31e-09	1.85363		Lachesis_group3_2537342-2538220	0.23	7.31e-09	0.15732
scaffold_1_6876149-6877331	4.24	7.31e-09	2.90014		scaffold27_1435109-1436193	2.89	7.31e-09	1.97674		chr18_16329927-16330157	3.22	7.31e-09	2.20246		Lachesis_group3_2555345-2555448	5.01	7.31e-09	3.42681
scaffold_1_7088782-7090108	7.84	7.31e-09	5.36252		scaffold27_1535529-1535689	2.04	7.31e-09	1.39535		chr18_16330158-16330419	3.12	7.31e-09	2.13406		Lachesis_group3_2578368-2580239	0.48	7.31e-09	0.32832
scaffold_1_7101533-7102206	12.03	7.31e-09	8.22845		scaffold27_1541569-1541929	5.83	7.31e-09	3.98769		chr18_16362321-16363689	7.31	7.31e-09	5		Lachesis_group3_2590542-2592835	0.04	7.31e-09	0.02736
scaffold_1_7195138-7196584	4.37	7.31e-09	2.98906		scaffold27_1640900-1641923	1.05	7.31e-09	0.71819		chr18_16426781-16428594	3.51	7.31e-09	2.40082		Lachesis_group3_2622545-2622872	7.38	7.31e-09	5.04788
scaffold_1_7410570-7411062	6.73	7.31e-09	4.60328		scaffold27_1681927-1682310	1.05	7.31e-09	0.71819		chr18_16446011-16448043	4.39	7.31e-09	3.00274		Lachesis_group3_2637078-2637602	1.94	7.31e-09	1.32695
scaffold_1_7480489-7481958	4.48	7.31e-09	3.0643		scaffold27_1735562-1736253	1.32	7.31e-09	0.90287		chr18_16485787-16487447	1.21	7.31e-09	0.82763		Lachesis_group3_2760361-2760741	6.06	7.31e-09	4.14501
scaffold_1_7524576-7526317	4.48	7.31e-09	3.0643		scaffold27_1763362-1764946	1.34	7.31e-09	0.91655		chr18_16544242-16546162	1.58	7.31e-09	1.08071		Lachesis_group3_2792319-2792446	1.58	7.31e-09	1.08071
scaffold_1_7585449-7587416	7.46	7.31e-09	5.1026		scaffold17_23972-24413	3.96	7.31e-09	2.70862		chr18_16617510-16617676	1.21	7.31e-09	0.82763		Lachesis_group3_2871591-2872455	0.12	7.31e-09	0.08208
scaffold_1_7613731-7613837	0	7.31e-09	0		scaffold17_145395-146147	0.8	7.31e-09	0.5472		chr18_16681270-16681759	5.33	7.31e-09	3.64569		Lachesis_group3_2884963-2885257	3.12	7.31e-09	2.13406
scaffold_1_7897834-7898245	1.23	7.31e-09	0.84131		scaffold17_190221-192040	0.44	7.31e-09	0.30096		chr18_16699628-16701441	4.67	7.31e-09	3.19425		Lachesis_group3_2884963-2885267	3.35	7.31e-09	2.29138
scaffold_1_8092969-8093632	2.3	7.31e-09	1.57319		scaffold17_461324-462014	11.16	7.31e-09	7.63338		chr18_16717581-16719422	6.64	7.31e-09	4.54172		Lachesis_group3_2925052-2925373	0	7.31e-09	0
scaffold_1_8149828-8151137	2.18	7.31e-09	1.49111		scaffold17_466858-467037	4.01	7.31e-09	2.74282		chr18_16757193-16759244	4.78	7.31e-09	3.26949		Lachesis_group3_2930216-2930502	7.08	7.31e-09	4.84268
scaffold_1_8440950-8442195	2.72	7.31e-09	1.86047		scaffold17_605078-605671	4.01	7.31e-09	2.74282		chr18_16804626-16805189	1.79	7.31e-09	1.22435		Lachesis_group3_3012065-3012392	3.78	7.31e-09	2.5855
scaffold_1_8466810-8467337	0.76	7.31e-09	0.51984		scaffold17_777053-777954	5.7	7.31e-09	3.89877		chr18_16812034-16812634	1.35	7.31e-09	0.92339		Lachesis_group3_3033660-3034132	2.82	7.31e-09	1.92886
scaffold_1_8495568-8496922	3.85	7.31e-09	2.63338		scaffold17_916200-916725	10.97	7.31e-09	7.50342		chr18_16817534-16817730	1.55	7.31e-09	1.06019		Lachesis_group3_3050263-3050441	0	7.31e-09	0
scaffold_1_8517633-8518990	0.37	7.31e-09	0.25308		scaffold17_925938-926378	1.14	7.31e-09	0.77975		chr18_16845889-16847463	2.39	7.31e-09	1.63475		Lachesis_group3_3060575-3061303	6.51	7.31e-09	4.4528
scaffold_1_8932270-8933637	1.48	7.31e-09	1.01231		scaffold17_1024535-1024740	0	7.31e-09	0		chr18_16890495-16891317	6.38	7.31e-09	4.36389		Lachesis_group3_3068404-3068830	0.47	7.31e-09	0.32148
scaffold_1_9136581-9136942	9.67	7.31e-09	6.61423		scaffold17_1039450-1041269	1.73	7.31e-09	1.18331		chr18_16940370-16942159	4.11	7.31e-09	2.81122		Lachesis_group3_3077884-3078351	0	7.31e-09	0
scaffold_1_9141468-9142823	0.82	7.31e-09	0.56088		scaffold17_1062121-1062579	6.55	7.31e-09	4.48016		chr18_17047430-17048932	3.87	7.31e-09	2.64706		Lachesis_group3_3094034-3094324	5.4	7.31e-09	3.69357
scaffold_1_9161643-9161803	1.26	7.31e-09	0.86183		scaffold17_1149910-1150321	5.64	7.31e-09	3.85773		chr18_17083039-17084855	5.1	7.31e-09	3.48837		Lachesis_group3_3094063-3094202	8.42	7.31e-09	5.75923
scaffold_1_9249908-9250380	3.47	7.31e-09	2.37346		scaffold17_1373729-1374181	3.4	7.31e-09	2.32558		chr18_17118104-17118887	4.36	7.31e-09	2.98222		Lachesis_group3_3103179-3103605	0.47	7.31e-09	0.32148
scaffold_1_9407743-9408042	4.37	7.31e-09	2.98906		scaffold17_1540201-1541013	8.76	7.31e-09	5.99179		chr18_17128682-17130506	3.33	7.31e-09	2.2777		Lachesis_group3_3244814-3245284	8.11	7.31e-09	5.5472
scaffold_1_9443696-9444157	2.66	7.31e-09	1.81943		scaffold17_1650689-1652495	3.82	7.31e-09	2.61286		chr18_17255457-17256195	7.37	7.31e-09	5.04104		Lachesis_group3_3256635-3256756	9	7.31e-09	6.15595
scaffold_1_9535398-9535682	0.71	7.31e-09	0.48564		scaffold17_1690418-1691412	9.04	7.31e-09	6.18331		chr18_17410708-17411418	3.49	7.31e-09	2.38714		Lachesis_group3_3321967-3323002	0.29	7.31e-09	0.19836
scaffold_1_9569531-9569944	1.72	7.31e-09	1.17647		scaffold17_1733265-1733676	0.98	7.31e-09	0.67031		chr18_17429465-17429966	10.28	7.31e-09	7.03146		Lachesis_group3_3422989-3423456	5.48	7.31e-09	3.74829
scaffold_1_9612109-9613163	2.88	7.31e-09	1.9699		scaffold17_1773170-1774456	2.87	7.31e-09	1.96306		chr18_17513515-17514003	0	7.31e-09	0		Lachesis_group3_3433882-3434207	0.31	7.31e-09	0.21204
scaffold_1_9638280-9639170	4.95	7.31e-09	3.38577		scaffold17_1818920-1820103	4.51	7.31e-09	3.08482		chr18_17559856-17559985	6.52	7.31e-09	4.45964		Lachesis_group3_3443445-3444684	0.16	7.31e-09	0.10944
scaffold_1_9752345-9755027	1.63	7.31e-09	1.11491		scaffold17_1831983-1833370	9.03	7.31e-09	6.17647		chr18_17703351-17705714	7.62	7.31e-09	5.21204		Lachesis_group3_3481557-3483774	0	7.31e-09	0
scaffold_1_9862949-9864345	4.51	7.31e-09	3.08482		scaffold42_29916-30047	7.43	7.31e-09	5.08208		chr18_17762652-17764615	2.18	7.31e-09	1.49111		Lachesis_group3_3559581-3560023	0.24	7.31e-09	0.16416
scaffold_1_9960301-9961429	4.15	7.31e-09	2.83858		scaffold42_107971-108289	1.59	7.31e-09	1.08755		chr18_17771605-17773624	1.75	7.31e-09	1.19699		Lachesis_group3_3590257-3590731	1.76	7.31e-09	1.20383
scaffold_1_9988616-9990072	4.01	7.31e-09	2.74282		scaffold42_148309-149035	4.14	7.31e-09	2.83174		chr18_17804253-17804454	1	7.31e-09	0.68399		Lachesis_group3_3612808-3613167	1.12	7.31e-09	0.76607
scaffold_1_10015031-10016343	2.61	7.31e-09	1.78523		scaffold42_243548-243793	0	7.31e-09	0		chr18_17834468-17834640	1.32	7.31e-09	0.90287		Lachesis_group3_3632613-3632990	5.54	7.31e-09	3.78933
scaffold_1_10037989-10038455	3.83	7.31e-09	2.6197		scaffold42_394456-394569	0.96	7.31e-09	0.65663		chr18_17937815-17938863	0.67	7.31e-09	0.45828		Lachesis_group3_3647769-3648196	1.72	7.31e-09	1.17647
scaffold_1_10174353-10174666	2.28	7.31e-09	1.55951		scaffold42_394587-394761	2.34	7.31e-09	1.60055		chr18_17960960-17961491	2.7	7.31e-09	1.84679		Lachesis_group3_3675994-3676420	0.47	7.31e-09	0.32148
scaffold_1_10204475-10205635	3.81	7.31e-09	2.60602		scaffold42_524068-524847	7.84	7.31e-09	5.36252		chr18_17972722-17974543	2.62	7.31e-09	1.79207		Lachesis_group3_3714067-3715430	3.33	7.31e-09	2.2777
scaffold_1_10230146-10230468	7.28	7.31e-09	4.97948		scaffold42_567959-568383	5.41	7.31e-09	3.70041		chr18_17986060-17987541	0.61	7.31e-09	0.41724		Lachesis_group3_3720761-3721023	5.19	7.31e-09	3.54993
scaffold_1_10292920-10294273	5.8	7.31e-09	3.96717		scaffold42_616178-617039	6.37	7.31e-09	4.35705		chr18_18014418-18014821	8.01	7.31e-09	5.4788		Lachesis_group3_3739708-3740133	0.95	7.31e-09	0.64979
scaffold_1_10308227-10309411	7.91	7.31e-09	5.4104		scaffold42_842864-844117	2.44	7.31e-09	1.66895		chr18_18024656-18025234	3.91	7.31e-09	2.67442		Lachesis_group3_3800916-3802133	9.6	7.31e-09	6.56635
scaffold_1_10364758-10365132	3.31	7.31e-09	2.26402		scaffold42_876290-876710	2.43	7.31e-09	1.66211		chr18_18174768-18176425	0.91	7.31e-09	0.62244		Lachesis_group3_3817243-3817388	4.96	7.31e-09	3.39261
scaffold_1_10366419-10367785	1.33	7.31e-09	0.90971		scaffold42_1135414-1135815	5.67	7.31e-09	3.87825		chr18_18368983-18370158	9.24	7.31e-09	6.32011		Lachesis_group3_3855074-3855227	0.65	7.31e-09	0.4446
scaffold_1_10442797-10443977	6.38	7.31e-09	4.36389		scaffold42_1152735-1153735	8.76	7.31e-09	5.99179		chr18_18472473-18472782	0.69	7.31e-09	0.47196		Lachesis_group3_3865201-3866766	7.98	7.31e-09	5.45828
scaffold_1_10481953-10482359	0.74	7.31e-09	0.50616		scaffold42_1179715-1179883	0	7.31e-09	0		chr18_18528533-18528753	7.29	7.31e-09	4.98632		Lachesis_group3_3921956-3922781	2.18	7.31e-09	1.49111
scaffold_1_10517275-10517625	0.86	7.31e-09	0.58824		scaffold42_1215139-1215267	2.7	7.31e-09	1.84679		chr18_18887798-18889529	3.88	7.31e-09	2.6539		Lachesis_group3_4000369-4000612	0.83	7.31e-09	0.56772
scaffold_1_10614840-10615363	3.13	7.31e-09	2.1409		scaffold42_1225872-1228099	4.14	7.31e-09	2.83174		chr18_18922268-18922667	7.48	7.31e-09	5.11628		Lachesis_group3_4103665-4103827	5.76	7.31e-09	3.93981
scaffold_1_10656798-10657197	1.01	7.31e-09	0.69083		scaffold42_1352477-1354060	3.22	7.31e-09	2.20246		chr18_19518707-19519006	0.67	7.31e-09	0.45828		Lachesis_group3_4119667-4119984	4.21	7.31e-09	2.87962
scaffold_1_10718290-10718977	7.59	7.31e-09	5.19152		scaffold42_1523746-1525134	2.58	7.31e-09	1.76471		chr18_19817104-19817528	6.75	7.31e-09	4.61696		Lachesis_group3_4211536-4211835	4.16	7.31e-09	2.84542
scaffold_1_10747282-10747746	0.43	7.31e-09	0.29412		scaffold42_1731932-1734677	10.96	7.31e-09	7.49658		chr18_19846116-19846493	6.81	7.31e-09	4.658		Lachesis_group3_4225085-4225382	3.27	7.31e-09	2.23666
scaffold_1_10761637-10762779	4.13	7.31e-09	2.8249		scaffold42_1807588-1807760	4.57	7.31e-09	3.12585		chr18_20020917-20021116	6.99	7.31e-09	4.78112		Lachesis_group3_4314382-4314850	4.44	7.31e-09	3.03694
scaffold_1_10774923-10776146	5.25	7.31e-09	3.59097		scaffold19_372-550	0	7.31e-09	0		chr18_20214544-20215868	0.54	7.31e-09	0.36936		Lachesis_group3_4325661-4327531	0.11	7.31e-09	0.07524
scaffold_1_10834736-10835868	3.31	7.31e-09	2.26402		scaffold19_218961-219173	0	7.31e-09	0		chr18_20270817-20270982	0	7.31e-09	0		Lachesis_group3_4355845-4356012	1.91	7.31e-09	1.30643
scaffold_1_10903877-10904869	2.68	7.31e-09	1.83311		scaffold19_345447-345861	0.73	7.31e-09	0.49932		chr18_20289333-20289861	0.57	7.31e-09	0.38988		Lachesis_group3_4372585-4372906	2.21	7.31e-09	1.51163
scaffold_1_11134712-11136137	3.87	7.31e-09	2.64706		scaffold19_357668-358141	0	7.31e-09	0		chr18_20450119-20451306	3.55	7.31e-09	2.42818		Lachesis_group3_4444798-4445322	5.76	7.31e-09	3.93981
scaffold_1_11138772-11140139	0.29	7.31e-09	0.19836		scaffold19_642326-645278	9.58	7.31e-09	6.55267		chr18_20884198-20885024	5.83	7.31e-09	3.98769		Lachesis_group3_4491508-4493771	0.04	7.31e-09	0.02736
scaffold_1_11284361-11285213	5.25	7.31e-09	3.59097		scaffold19_643758-644616	8.17	7.31e-09	5.58824		chr18_20897595-20897877	5.9	7.31e-09	4.03557		Lachesis_group3_4517941-4518381	6.69	7.31e-09	4.57592
scaffold_1_11329139-11329259	2.53	7.31e-09	1.73051		scaffold19_753097-753542	2.14	7.31e-09	1.46375		chr18_20953915-20954547	10.31	7.31e-09	7.05198		Lachesis_group3_4564715-4567815	5.1	7.31e-09	3.48837
scaffold_1_11455304-11456659	0.89	7.31e-09	0.60876		scaffold19_1039259-1039578	0.97	7.31e-09	0.66347		chr18_21040312-21041165	0	7.31e-09	0		Lachesis_group3_4587375-4588014	2.24	7.31e-09	1.53215
scaffold_1_11533433-11533675	1.83	7.31e-09	1.25171		scaffold19_1064967-1065761	0.25	7.31e-09	0.171		chr18_21144663-21146225	1.69	7.31e-09	1.15595		Lachesis_group3_4597744-4598044	0	7.31e-09	0
scaffold_1_11621892-11622110	1.39	7.31e-09	0.95075		scaffold19_1355646-1355848	2.51	7.31e-09	1.71683		chr18_21280650-21280813	1.23	7.31e-09	0.84131		Lachesis_group3_4642501-4642693	3.73	7.31e-09	2.5513
scaffold_1_11643560-11644881	4.68	7.31e-09	3.20109		scaffold19_1369491-1369903	1.72	7.31e-09	1.17647		chr18_21285763-21285988	4.43	7.31e-09	3.0301		Lachesis_group3_4798173-4798506	0	7.31e-09	0
scaffold_1_11675021-11676469	0.21	7.31e-09	0.14364		scaffold109_2322-2647	3.51	7.31e-09	2.40082		chr18_21301338-21301501	2.49	7.31e-09	1.70315		Lachesis_group3_4842422-4842598	3.28	7.31e-09	2.2435
scaffold_1_11717578-11718908	2.85	7.31e-09	1.94938		scaffold109_81176-81569	8.91	7.31e-09	6.09439		chr18_21368780-21368943	0	7.31e-09	0		Lachesis_group3_4842588-4843395	4.9	7.31e-09	3.35157
scaffold_1_11749921-11750028	0.93	7.31e-09	0.63611		scaffold109_126720-129882	5.21	7.31e-09	3.56361		chr18_21499195-21500260	4.46	7.31e-09	3.05062		Lachesis_group3_4942292-4942495	4.06	7.31e-09	2.77702
scaffold_1_11760547-11761918	7.58	7.31e-09	5.18468		scaffold109_149641-150366	7.37	7.31e-09	5.04104		chr18_21510732-21511199	4.92	7.31e-09	3.36525		Lachesis_group3_5152724-5152862	3.8	7.31e-09	2.59918
scaffold_1_11770920-11771366	2.06	7.31e-09	1.40903		scaffold109_173150-175287	1.37	7.31e-09	0.93707		chr18_21527902-21528060	5.25	7.31e-09	3.59097		Lachesis_group3_5193326-5193751	0	7.31e-09	0
scaffold_1_11790921-11791287	2.21	7.31e-09	1.51163		scaffold109_269272-269575	4.1	7.31e-09	2.80438		chr18_21569892-21570421	0	7.31e-09	0		Lachesis_group3_5209029-5209451	4.15	7.31e-09	2.83858
scaffold_1_11848758-11849918	6.47	7.31e-09	4.42544		scaffold109_296720-297975	4.48	7.31e-09	3.0643		chr18_21676224-21677287	3.18	7.31e-09	2.1751		Lachesis_group3_5242476-5242905	0.47	7.31e-09	0.32148
scaffold_1_11905433-11906789	3.76	7.31e-09	2.57182		scaffold109_342312-343159	6.36	7.31e-09	4.35021		chr18_21697559-21698346	0.9	7.31e-09	0.6156		Lachesis_group3_5262079-5262502	0.71	7.31e-09	0.48564
scaffold_1_12029794-12030046	0	7.31e-09	0		scaffold109_783478-783604	4.05	7.31e-09	2.77018		chr18_21874807-21875310	5.71	7.31e-09	3.90561		Lachesis_group3_5278635-5279060	0	7.31e-09	0
scaffold_1_12163171-12163986	1.24	7.31e-09	0.84815		scaffold109_881710-882161	0.89	7.31e-09	0.60876		chr18_21939182-21940051	4.63	7.31e-09	3.16689		Lachesis_group3_5301072-5301506	6.27	7.31e-09	4.28865
scaffold_1_12326668-12326845	4.07	7.31e-09	2.78386		scaffold109_923159-923907	4.17	7.31e-09	2.85226		chr18_22058111-22058327	1.88	7.31e-09	1.28591		Lachesis_group3_5307133-5307633	1.41	7.31e-09	0.96443
scaffold_1_12356272-12356374	7.24	7.31e-09	4.95212		scaffold109_930198-931470	6.57	7.31e-09	4.49384		chr18_22070806-22071573	3.63	7.31e-09	2.4829		Lachesis_group3_5339324-5339554	11.43	7.31e-09	7.81806
scaffold_1_12471748-12471993	8.29	7.31e-09	5.67031		scaffold109_949382-950574	4.8	7.31e-09	3.28317		chr18_22105461-22107805	0.9	7.31e-09	0.6156		Lachesis_group3_5405249-5405658	0.49	7.31e-09	0.33516
scaffold_1_12648673-12648795	4.21	7.31e-09	2.87962		scaffold109_1010088-1010577	6.01	7.31e-09	4.11081		chr18_22174181-22174507	2.5	7.31e-09	1.70999		Lachesis_group3_5447969-5448393	1.19	7.31e-09	0.81395
scaffold_1_12662842-12663206	6.55	7.31e-09	4.48016		scaffold109_1043194-1044425	0.98	7.31e-09	0.67031		chr18_22194277-22194476	2.22	7.31e-09	1.51847		Lachesis_group3_5482846-5483274	0.23	7.31e-09	0.15732
scaffold_1_12687292-12687408	6.28	7.31e-09	4.29549		scaffold109_1056053-1057161	6.61	7.31e-09	4.5212		chr18_22199798-22201740	2.37	7.31e-09	1.62107		Lachesis_group3_5496296-5496396	0	7.31e-09	0
scaffold_1_12688387-12689652	3.42	7.31e-09	2.33926		scaffold109_1058090-1059374	5.21	7.31e-09	3.56361		chr18_22510459-22510605	5.72	7.31e-09	3.91245		Lachesis_group3_5513766-5514195	1.17	7.31e-09	0.80027
scaffold_1_12770037-12771484	3.41	7.31e-09	2.33242		scaffold109_1079270-1080143	7.63	7.31e-09	5.21888		chr18_22581678-22582312	0.47	7.31e-09	0.32148		Lachesis_group3_5521079-5522352	1.68	7.31e-09	1.14911
scaffold_1_12824953-12826291	3.07	7.31e-09	2.09986		scaffold109_1200715-1201462	3.72	7.31e-09	2.54446		chr18_22643350-22643976	2.44	7.31e-09	1.66895		Lachesis_group3_5521553-5522254	1.01	7.31e-09	0.69083
scaffold_1_12855324-12856525	5.13	7.31e-09	3.50889		scaffold109_1238890-1240124	9.43	7.31e-09	6.45007		chr18_22674365-22674691	2.52	7.31e-09	1.72367		Lachesis_group3_5533089-5533515	1.42	7.31e-09	0.97127
scaffold_1_12878024-12878275	3.59	7.31e-09	2.45554		scaffold109_1322384-1323339	10.44	7.31e-09	7.1409		chr18_22701552-22701853	0	7.31e-09	0		Lachesis_group3_5579299-5579547	5.42	7.31e-09	3.70725
scaffold_1_12924181-12924332	0.84	7.31e-09	0.57456		scaffold109_1331988-1332731	0.27	7.31e-09	0.18468		chr18_22833904-22834241	0.3	7.31e-09	0.2052		Lachesis_group3_5593229-5594739	0.13	7.31e-09	0.08892
scaffold_1_12959214-12959458	6.92	7.31e-09	4.73324		scaffold109_1343985-1344805	8.45	7.31e-09	5.77975		chr18_22855229-22856958	5.09	7.31e-09	3.48153		Lachesis_group3_5605483-5605917	5.71	7.31e-09	3.90561
scaffold_1_13011474-13012797	4.88	7.31e-09	3.33789		scaffold109_1515420-1516228	2.54	7.31e-09	1.73735		chr18_22953412-22955308	2.97	7.31e-09	2.03146		Lachesis_group3_5642232-5642388	3.93	7.31e-09	2.6881
scaffold_1_13039651-13040131	2.12	7.31e-09	1.45007		scaffold109_1578482-1579965	4.94	7.31e-09	3.37893		chr18_23024538-23024640	2.98	7.31e-09	2.0383		Lachesis_group3_5672259-5672489	11.43	7.31e-09	7.81806
scaffold_1_13068306-13068540	0.86	7.31e-09	0.58824		scaffold109_1630208-1631016	1.64	7.31e-09	1.12175		chr18_23119630-23120198	2.87	7.31e-09	1.96306		Lachesis_group3_5672500-5674673	1.12	7.31e-09	0.76607
scaffold_1_13075670-13075886	5.35	7.31e-09	3.65937		scaffold109_1665305-1667123	1.67	7.31e-09	1.14227		chr18_23177678-23177983	1.07	7.31e-09	0.73187		Lachesis_group3_5709621-5711775	1.44	7.31e-09	0.98495
scaffold_1_13101791-13102867	3.01	7.31e-09	2.05882		scaffold109_1700320-1700535	7.61	7.31e-09	5.2052		chr18_23216944-23217149	4.55	7.31e-09	3.11218		Lachesis_group3_5857401-5857759	0.56	7.31e-09	0.38304
scaffold_1_13164038-13164141	0.97	7.31e-09	0.66347		scaffold109_1736010-1736735	7.82	7.31e-09	5.34884		chr18_23281460-23282031	6.46	7.31e-09	4.4186		Lachesis_group3_5910051-5910202	2.7	7.31e-09	1.84679
scaffold_1_13178470-13179882	0.14	7.31e-09	0.09576		scaffold109_1781625-1782881	0.96	7.31e-09	0.65663		chr18_23298856-23299592	7.66	7.31e-09	5.2394		Lachesis_group3_5987927-5988309	1.05	7.31e-09	0.71819
scaffold_1_13280624-13281150	1.54	7.31e-09	1.05335		scaffold41_228238-229603	1.83	7.31e-09	1.25171		chr18_23382517-23382717	0.5	7.31e-09	0.342		Lachesis_group3_6028660-6030727	2.98	7.31e-09	2.0383
scaffold_1_13490769-13491600	6.9	7.31e-09	4.71956		scaffold41_428303-428937	0.63	7.31e-09	0.43092		chr18_23450962-23451646	4.7	7.31e-09	3.21477		Lachesis_group3_6050570-6050739	1.79	7.31e-09	1.22435
scaffold_1_13509856-13510535	1.34	7.31e-09	0.91655		scaffold41_438630-438913	0.35	7.31e-09	0.2394		chr18_23545803-23547954	6.2	7.31e-09	4.24077		Lachesis_group3_6207173-6207673	2.86	7.31e-09	1.95622
scaffold_1_13564517-13564721	0	7.31e-09	0		scaffold41_733323-733626	0	7.31e-09	0		chr18_23562786-23563162	2.16	7.31e-09	1.47743		Lachesis_group3_6266689-6266801	4.57	7.31e-09	3.12585
scaffold_1_13633633-13634227	5.44	7.31e-09	3.72093		scaffold41_755694-756104	1.23	7.31e-09	0.84131		chr18_23630120-23630879	2.43	7.31e-09	1.66211		Lachesis_group3_6306013-6306279	3.88	7.31e-09	2.6539
scaffold_1_13656141-13657452	6.29	7.31e-09	4.30233		scaffold41_900283-900520	0	7.31e-09	0		chr18_23670312-23670459	2.07	7.31e-09	1.41587		Lachesis_group3_6346620-6346776	3.29	7.31e-09	2.25034
scaffold_1_13683251-13684608	0.3	7.31e-09	0.2052		scaffold41_1001924-1002326	3.33	7.31e-09	2.2777		chr18_23786815-23788900	0.43	7.31e-09	0.29412		Lachesis_group3_6352558-6354085	0.2	7.31e-09	0.1368
scaffold_1_13739410-13739683	9.77	7.31e-09	6.68263		scaffold41_1287126-1287356	0.43	7.31e-09	0.29412		chr18_23953468-23953704	3.03	7.31e-09	2.0725		Lachesis_group3_6418559-6419898	1.29	7.31e-09	0.88235
scaffold_1_13763193-13763681	1.03	7.31e-09	0.70451		scaffold41_1371523-1371947	1.67	7.31e-09	1.14227		chr18_23960662-23960965	0.99	7.31e-09	0.67715		Lachesis_group3_6443297-6444141	5.32	7.31e-09	3.63885
scaffold_1_13784459-13784744	0.35	7.31e-09	0.2394		scaffold41_1485901-1486011	0	7.31e-09	0		chr18_23980748-23981076	1.23	7.31e-09	0.84131		Lachesis_group3_6479630-6479980	0	7.31e-09	0
scaffold_1_13815153-13816484	7.86	7.31e-09	5.3762		scaffold41_1623789-1624169	9.14	7.31e-09	6.25171		chr18_24043043-24043273	2.2	7.31e-09	1.50479		Lachesis_group3_6539277-6539646	2.21	7.31e-09	1.51163
scaffold_1_13879620-13880002	2.13	7.31e-09	1.45691		scaffold41_1653972-1654348	2.51	7.31e-09	1.71683		chr18_24068541-24068751	5.98	7.31e-09	4.09029		Lachesis_group3_6586549-6587029	0.42	7.31e-09	0.28728
scaffold_1_13923055-13923239	3.32	7.31e-09	2.27086		scaffold41_1715538-1715835	3.8	7.31e-09	2.59918		chr18_24134037-24134796	6.05	7.31e-09	4.13817		Lachesis_group3_6804562-6804796	1.29	7.31e-09	0.88235
scaffold_1_14056030-14056883	0.12	7.31e-09	0.08208		scaffold41_1735653-1736283	1.44	7.31e-09	0.98495		chr18_24153461-24154057	6.85	7.31e-09	4.68536		Lachesis_group3_6821275-6821537	0	7.31e-09	0
scaffold_1_14228773-14229873	5.46	7.31e-09	3.73461		scaffold23_1837-2038	1.5	7.31e-09	1.02599		chr18_24194433-24194539	6.1	7.31e-09	4.17237		Lachesis_group3_6904591-6904807	8.19	7.31e-09	5.60192
scaffold_1_14279254-14280017	3.64	7.31e-09	2.48974		scaffold23_12113-13347	3.9	7.31e-09	2.66758		chr18_24282215-24282523	0	7.31e-09	0		Lachesis_group3_6959222-6960586	5.73	7.31e-09	3.91929
scaffold_1_14317794-14318564	5.98	7.31e-09	4.09029		scaffold23_30143-31030	6.03	7.31e-09	4.12449		chr18_24295121-24296865	0.76	7.31e-09	0.51984		Lachesis_group3_7121760-7122119	1.12	7.31e-09	0.76607
scaffold_1_14491678-14492238	4.84	7.31e-09	3.31053		scaffold23_43722-44997	5.54	7.31e-09	3.78933		chr18_24321734-24322844	2.3	7.31e-09	1.57319		Lachesis_group3_7132540-7132925	0.78	7.31e-09	0.53352
scaffold_1_14554943-14555243	2.36	7.31e-09	1.61423		scaffold23_57775-59028	1.78	7.31e-09	1.21751		chr18_24350554-24350811	7.03	7.31e-09	4.80848		Lachesis_group3_7198221-7198507	4.33	7.31e-09	2.9617
scaffold_1_14564756-14565106	0.86	7.31e-09	0.58824		scaffold23_189516-192167	0.04	7.31e-09	0.02736		chr18_24416454-24416613	1.27	7.31e-09	0.86867		Lachesis_group3_7229029-7229128	1.01	7.31e-09	0.69083
scaffold_1_14574888-14576243	0.3	7.31e-09	0.2052		scaffold23_456554-456788	0	7.31e-09	0		chr18_24590534-24592423	1.01	7.31e-09	0.69083		Lachesis_group3_7241018-7241194	2.38	7.31e-09	1.62791
scaffold_1_14671953-14672209	8.74	7.31e-09	5.97811		scaffold23_658039-658444	1.24	7.31e-09	0.84815		chr18_24641581-24641848	5.05	7.31e-09	3.45417		Lachesis_group3_7309584-7310075	0	7.31e-09	0
scaffold_1_14728476-14728921	1.36	7.31e-09	0.93023		scaffold23_696456-699310	7.71	7.31e-09	5.2736		chr18_24730073-24730175	2.31	7.31e-09	1.58003		Lachesis_group3_7351129-7351283	0	7.31e-09	0
scaffold_1_14830413-14830625	5.02	7.31e-09	3.43365		scaffold23_1434991-1435321	0.3	7.31e-09	0.2052		chr18_24746754-24746958	1.99	7.31e-09	1.36115		Lachesis_group3_7380917-7381246	0.36	7.31e-09	0.24624
scaffold_1_14902216-14902589	4.35	7.31e-09	2.97538		scaffold23_1568724-1569165	0.45	7.31e-09	0.3078		chr18_24792807-24793185	4.41	7.31e-09	3.01642		Lachesis_group3_7381051-7381235	2.39	7.31e-09	1.63475
scaffold_1_15020071-15021219	4.02	7.31e-09	2.74966		scaffold21_14852-15104	0	7.31e-09	0		chr18_24829672-24829923	1.65	7.31e-09	1.12859		Lachesis_group3_7392137-7393313	2.99	7.31e-09	2.04514
scaffold_1_15081425-15082781	1.61	7.31e-09	1.10123		scaffold21_188704-189414	0	7.31e-09	0		chr18_24858241-24858467	9.54	7.31e-09	6.52531		Lachesis_group3_7475410-7476184	4.86	7.31e-09	3.32421
scaffold_1_15110378-15111853	5.2	7.31e-09	3.55677		scaffold21_225753-226044	1.73	7.31e-09	1.18331		chr18_24941988-24942146	1.27	7.31e-09	0.86867		Lachesis_group3_7723154-7723529	5.1	7.31e-09	3.48837
scaffold_1_15163596-15164073	3.22	7.31e-09	2.20246		scaffold21_239451-240163	0.28	7.31e-09	0.19152		chr18_25086936-25087096	7.21	7.31e-09	4.9316		Lachesis_group3_7770804-7771362	0.36	7.31e-09	0.24624
scaffold_1_15180698-15182144	8.15	7.31e-09	5.57456		scaffold21_1122311-1122665	1.15	7.31e-09	0.78659		chr18_25096636-25098158	1.86	7.31e-09	1.27223		Lachesis_group3_7789913-7790912	3.19	7.31e-09	2.18194
scaffold_1_15259213-15260569	2.2	7.31e-09	1.50479		scaffold21_1217582-1218271	0	7.31e-09	0		chr18_25142833-25144861	0.45	7.31e-09	0.3078		Lachesis_group3_7823042-7824122	4.63	7.31e-09	3.16689
scaffold_1_15327978-15328352	3.31	7.31e-09	2.26402		scaffold21_1281395-1281835	7.77	7.31e-09	5.31464		chr18_25163317-25165142	4.14	7.31e-09	2.83174		Lachesis_group3_7930653-7932068	5.97	7.31e-09	4.08345
scaffold_1_15356134-15356295	0	7.31e-09	0		scaffold21_1289446-1289908	3.79	7.31e-09	2.59234		chr18_25313997-25314863	2.11	7.31e-09	1.44323		Lachesis_group3_8153123-8154356	0.73	7.31e-09	0.49932
scaffold_1_15442608-15443042	2.35	7.31e-09	1.60739		scaffold21_1311815-1312229	0.48	7.31e-09	0.32832		chr18_25511862-25511979	7.38	7.31e-09	5.04788		Lachesis_group3_8254009-8255893	0	7.31e-09	0
scaffold_1_15455677-15456456	1.17	7.31e-09	0.80027		scaffold21_1469663-1469895	3.23	7.31e-09	2.2093		chr18_25528280-25528893	9.15	7.31e-09	6.25855		Lachesis_group3_8284607-8284832	1.8	7.31e-09	1.23119
scaffold_1_15514019-15515201	1.37	7.31e-09	0.93707		scaffold21_1471915-1472147	3.23	7.31e-09	2.2093		chr18_25684652-25684833	6.37	7.31e-09	4.35705		Lachesis_group3_8311224-8311694	0	7.31e-09	0
scaffold_1_15525201-15526604	0.5	7.31e-09	0.342		scaffold21_1606422-1606824	2.56	7.31e-09	1.75103		chr18_25717918-25719115	0.67	7.31e-09	0.45828		Lachesis_group3_8314806-8315392	0	7.31e-09	0
scaffold_1_15541005-15541392	1.56	7.31e-09	1.06703		scaffold21_1660639-1661249	1.51	7.31e-09	1.03283		chr18_25730156-25730441	0.35	7.31e-09	0.2394		Lachesis_group3_8380716-8381016	0.33	7.31e-09	0.22572
scaffold_1_15612724-15614107	0.51	7.31e-09	0.34884		scaffold51_54639-55051	0.49	7.31e-09	0.33516		chr18_25820330-25820452	6.84	7.31e-09	4.67852		Lachesis_group3_8394306-8394813	5.16	7.31e-09	3.52941
scaffold_1_15644511-15645365	4.38	7.31e-09	2.9959		scaffold51_670898-671154	3.2	7.31e-09	2.18878		chr18_25856260-25856684	7.13	7.31e-09	4.87688		Lachesis_group3_8441307-8443493	1	7.31e-09	0.68399
scaffold_1_15775504-15776723	1.33	7.31e-09	0.90971		scaffold51_770668-771217	6.77	7.31e-09	4.63064		chr18_25877951-25878208	4.41	7.31e-09	3.01642		Lachesis_group3_8534307-8534997	8.79	7.31e-09	6.01231
scaffold_1_15847542-15848132	4.45	7.31e-09	3.04378		scaffold51_773109-773406	5.66	7.31e-09	3.87141		chr18_26078560-26078754	8.27	7.31e-09	5.65663		Lachesis_group3_8572836-8573816	3.36	7.31e-09	2.29822
scaffold_1_15897161-15898342	6.16	7.31e-09	4.21341		scaffold51_884021-884449	0.48	7.31e-09	0.32832		chr18_26122054-26122694	2.39	7.31e-09	1.63475		Lachesis_group3_8680014-8680485	2.61	7.31e-09	1.78523
scaffold_1_15919035-15920377	2.98	7.31e-09	2.0383		scaffold51_1126439-1126888	12	7.31e-09	8.20793		chr18_26235871-26236480	1.67	7.31e-09	1.14227		Lachesis_group3_8684652-8685075	3.91	7.31e-09	2.67442
scaffold_1_16004909-16006237	5.47	7.31e-09	3.74145		scaffold51_1361955-1362283	1.54	7.31e-09	1.05335		chr18_26253166-26253289	2.52	7.31e-09	1.72367		Lachesis_group3_8727286-8728838	4.12	7.31e-09	2.81806
scaffold_1_16020522-16021614	5.2	7.31e-09	3.55677		scaffold51_1586582-1587357	0.78	7.31e-09	0.53352		chr18_26270665-26270837	5.5	7.31e-09	3.76197		Lachesis_group3_8813616-8815387	2.99	7.31e-09	2.04514
scaffold_1_16073549-16073773	2.72	7.31e-09	1.86047		scaffold33_106763-106885	4.22	7.31e-09	2.88646		chr18_26322978-26323136	0.63	7.31e-09	0.43092		Lachesis_group3_8837912-8840188	1.66	7.31e-09	1.13543
scaffold_1_16107044-16108451	5.41	7.31e-09	3.70041		scaffold33_185352-186036	0.59	7.31e-09	0.40356		chr18_26322978-26323136	0.63	7.31e-09	0.43092		Lachesis_group3_8850556-8850671	5.53	7.31e-09	3.78249
scaffold_1_16419077-16419360	5.77	7.31e-09	3.94665		scaffold33_434724-435134	1.47	7.31e-09	1.00547		chr18_26487511-26488259	3.58	7.31e-09	2.4487		Lachesis_group3_8852351-8852778	4.13	7.31e-09	2.8249
scaffold_1_16520661-16521272	2.67	7.31e-09	1.82627		scaffold33_634254-634511	7.14	7.31e-09	4.88372		chr18_26598288-26598909	2.63	7.31e-09	1.79891		Lachesis_group3_8886627-8887386	5.38	7.31e-09	3.67989
scaffold_1_16545698-16546087	3.16	7.31e-09	2.16142		scaffold33_737552-738108	0.72	7.31e-09	0.49248		chr18_26633598-26633828	1.76	7.31e-09	1.20383		Lachesis_group3_8931359-8931673	3.82	7.31e-09	2.61286
scaffold_1_16701577-16701905	3.44	7.31e-09	2.35294		scaffold33_799417-799837	2.96	7.31e-09	2.02462		chr18_26645910-26646482	7.58	7.31e-09	5.18468		Lachesis_group3_8965780-8966101	1.89	7.31e-09	1.29275
scaffold_1_16703636-16704917	4.8	7.31e-09	3.28317		scaffold33_821132-821514	2.12	7.31e-09	1.45007		chr18_26675964-26676191	0.88	7.31e-09	0.60192		Lachesis_group3_9192948-9193503	9.18	7.31e-09	6.27907
scaffold_1_16752312-16752755	1.83	7.31e-09	1.25171		scaffold33_962916-963327	1.23	7.31e-09	0.84131		chr18_26675977-26676160	1.1	7.31e-09	0.75239		Lachesis_group3_9208622-9209136	2.26	7.31e-09	1.54583
scaffold_1_16763330-16763510	5.68	7.31e-09	3.88509		scaffold33_1031655-1032403	0.54	7.31e-09	0.36936		chr18_26762665-26762963	4.17	7.31e-09	2.85226		Lachesis_group3_9234183-9235892	0.94	7.31e-09	0.64295
scaffold_1_16776389-16776716	5.73	7.31e-09	3.91929		scaffold33_1139282-1140680	7.69	7.31e-09	5.25992		chr18_26777592-26777763	1.95	7.31e-09	1.33379		Lachesis_group3_9241912-9242940	1.08	7.31e-09	0.73871
scaffold_1_16782359-16783044	4.08	7.31e-09	2.7907		scaffold33_1172050-1172659	4.06	7.31e-09	2.77702		chr18_26865672-26865837	0	7.31e-09	0		Lachesis_group3_9262938-9263105	2.04	7.31e-09	1.39535
scaffold_1_16798538-16799205	4.36	7.31e-09	2.98222		scaffold33_1223655-1224444	11.11	7.31e-09	7.59918		chr18_26877701-26877860	3.86	7.31e-09	2.64022		Lachesis_group3_9285176-9285411	6.25	7.31e-09	4.27497
scaffold_1_16806545-16807622	1.98	7.31e-09	1.35431		scaffold33_1268835-1270132	3.59	7.31e-09	2.45554		chr18_26911142-26911430	0.35	7.31e-09	0.2394		Lachesis_group3_9340992-9341874	0.8	7.31e-09	0.5472
scaffold_1_16949394-16951466	0.24	7.31e-09	0.16416		scaffold33_1656412-1657391	6.69	7.31e-09	4.57592		chr18_26971701-26971859	0	7.31e-09	0		Lachesis_group3_9367962-9368306	0.88	7.31e-09	0.60192
scaffold_1_17011148-17012242	12.83	7.31e-09	8.77565		scaffold33_1690895-1691084	2.68	7.31e-09	1.83311		chr18_26983323-26984165	2.06	7.31e-09	1.40903		Lachesis_group3_9388152-9389049	8.37	7.31e-09	5.72503
scaffold_1_17089379-17090103	5.02	7.31e-09	3.43365		scaffold28_149190-150506	2.96	7.31e-09	2.02462		chr18_27042683-27045239	10.01	7.31e-09	6.84679		Lachesis_group3_9449216-9449686	1.29	7.31e-09	0.88235
scaffold_1_17112329-17113578	3.57	7.31e-09	2.44186		scaffold28_231574-231821	5.46	7.31e-09	3.73461		chr18_27056633-27056797	0.61	7.31e-09	0.41724		Lachesis_group3_9494155-9496243	0	7.31e-09	0
scaffold_1_17198593-17198870	0	7.31e-09	0		scaffold28_289182-290458	2.47	7.31e-09	1.68947		chr18_27060477-27061060	0	7.31e-09	0		Lachesis_group3_9539752-9539928	2.04	7.31e-09	1.39535
scaffold_1_17268684-17269349	7.52	7.31e-09	5.14364		scaffold28_314009-314621	1.18	7.31e-09	0.80711		chr18_27071647-27071856	8.25	7.31e-09	5.64295		Lachesis_group3_9646462-9646974	2.2	7.31e-09	1.50479
scaffold_1_17336314-17337732	3.94	7.31e-09	2.69494		scaffold28_398377-398838	8.93	7.31e-09	6.10807		chr18_27092331-27092493	3.23	7.31e-09	2.2093		Lachesis_group3_9655104-9655347	1.24	7.31e-09	0.84815
scaffold_1_17406913-17407146	4.78	7.31e-09	3.26949		scaffold28_569466-570565	12.23	7.31e-09	8.36525		chr18_27105212-27105480	1.13	7.31e-09	0.77291		Lachesis_group3_9689538-9689737	3	7.31e-09	2.05198
scaffold_1_17443953-17444333	0.26	7.31e-09	0.17784		scaffold28_699308-699645	5.88	7.31e-09	4.02189		chr18_27147795-27149823	1.5	7.31e-09	1.02599		Lachesis_group3_9709812-9710633	7.79	7.31e-09	5.32832
scaffold_1_17599610-17599908	1.86	7.31e-09	1.27223		scaffold28_850576-850818	4.68	7.31e-09	3.20109		chr18_27176620-27178028	2.83	7.31e-09	1.9357		Lachesis_group3_9725618-9725897	2.98	7.31e-09	2.0383
scaffold_1_17606364-17606676	3.29	7.31e-09	2.25034		scaffold28_864484-865316	4	7.31e-09	2.73598		chr18_27349393-27350832	6.67	7.31e-09	4.56224		Lachesis_group3_9813526-9814094	9.6	7.31e-09	6.56635
scaffold_1_17636232-17636918	3.14	7.31e-09	2.14774		scaffold28_901814-902578	2.54	7.31e-09	1.73735		chr18_27354423-27354672	4.54	7.31e-09	3.10534		Lachesis_group3_9858776-9858973	4.18	7.31e-09	2.8591
scaffold_1_17650122-17650934	0.87	7.31e-09	0.59508		scaffold28_921609-922876	2.17	7.31e-09	1.48427		chr18_27437647-27438017	0.54	7.31e-09	0.36936		Lachesis_group3_9919167-9919715	4.61	7.31e-09	3.15321
scaffold_1_17662457-17662927	4.61	7.31e-09	3.15321		scaffold28_967013-967867	3.37	7.31e-09	2.30506		chr18_27505234-27505497	12.29	7.31e-09	8.40629		Lachesis_group3_9958052-9958477	0.47	7.31e-09	0.32148
scaffold_1_17762442-17763124	3.32	7.31e-09	2.27086		scaffold28_1034927-1035705	2.35	7.31e-09	1.60739		chr18_27530178-27530478	7.84	7.31e-09	5.36252		Lachesis_group3_9978318-9978826	0.59	7.31e-09	0.40356
scaffold_1_17781571-17781834	5.16	7.31e-09	3.52941		scaffold28_1096621-1097798	8.13	7.31e-09	5.56088		chr18_27650008-27650260	1.61	7.31e-09	1.10123		Lachesis_group3_10185612-10186475	2.23	7.31e-09	1.52531
scaffold_1_17821055-17822639	1.92	7.31e-09	1.31327		scaffold28_1153112-1153697	4.26	7.31e-09	2.91382		chr18_27708864-27709110	2.92	7.31e-09	1.99726		Lachesis_group3_10244590-10244960	3.77	7.31e-09	2.57866
scaffold_1_17922113-17922625	0.59	7.31e-09	0.40356		scaffold28_1326006-1326770	2.53	7.31e-09	1.73051		chr18_27883138-27883392	3.23	7.31e-09	2.2093		Lachesis_group3_10374470-10374673	4.6	7.31e-09	3.14637
scaffold_1_17942625-17943940	5.99	7.31e-09	4.09713		scaffold28_1360678-1360944	2.01	7.31e-09	1.37483		chr18_27896536-27897303	2.95	7.31e-09	2.01778		Lachesis_group3_10389314-10390332	3.63	7.31e-09	2.4829
scaffold_1_17950615-17951997	2.44	7.31e-09	1.66895		scaffold28_1396543-1397535	13.1	7.31e-09	8.96033		chr18_27942541-27942767	5.11	7.31e-09	3.49521		Lachesis_group3_10516853-10517123	1.57	7.31e-09	1.07387
scaffold_1_18031697-18032547	2.29	7.31e-09	1.56635		scaffold28_1482868-1483645	0.13	7.31e-09	0.08892		chr18_27964775-27964958	2.21	7.31e-09	1.51163		Lachesis_group3_10662366-10662527	6.55	7.31e-09	4.48016
scaffold_1_18074223-18074715	0.41	7.31e-09	0.28044		scaffold28_1520182-1520322	5.98	7.31e-09	4.09029		chr18_28040425-28040969	0	7.31e-09	0		Lachesis_group3_10737977-10738497	0.39	7.31e-09	0.26676
scaffold_1_18232957-18233476	6.63	7.31e-09	4.53488		scaffold28_1536916-1537659	1.64	7.31e-09	1.12175		chr18_28062790-28063249	1.99	7.31e-09	1.36115		Lachesis_group3_10765924-10767451	3.15	7.31e-09	2.15458
scaffold_1_18346268-18346941	1.38	7.31e-09	0.94391		scaffold28_1592584-1593166	0.17	7.31e-09	0.11628		chr18_28070115-28070966	4.92	7.31e-09	3.36525		Lachesis_group3_10836912-10837044	3.07	7.31e-09	2.09986
scaffold_1_18529402-18530088	3.92	7.31e-09	2.68126		scaffold28_1604493-1604871	2.7	7.31e-09	1.84679		chr18_28167919-28168856	8.26	7.31e-09	5.64979		Lachesis_group3_10894866-10895357	0	7.31e-09	0
scaffold_1_18854280-18855473	0.93	7.31e-09	0.63611		scaffold28_1623003-1623359	6.76	7.31e-09	4.6238		chr18_28170150-28170524	7.93	7.31e-09	5.42408		Lachesis_group3_10908167-10908500	0	7.31e-09	0
scaffold_1_18868833-18869353	1.75	7.31e-09	1.19699		scaffold28_1662459-1663201	3.39	7.31e-09	2.31874		chr18_28186502-28186861	0.84	7.31e-09	0.57456		Lachesis_group3_10915051-10915478	4.6	7.31e-09	3.14637
scaffold_1_18943595-18944306	4.03	7.31e-09	2.7565		scaffold24_224826-225467	9.1	7.31e-09	6.22435		chr18_28275068-28275229	1.88	7.31e-09	1.28591		Lachesis_group3_10967461-10967838	2.16	7.31e-09	1.47743
scaffold_1_18989833-18990722	1.02	7.31e-09	0.69767		scaffold24_343744-344061	0.95	7.31e-09	0.64979		chr18_28324106-28324849	2.61	7.31e-09	1.78523		Lachesis_group3_11129418-11130924	0.07	7.31e-09	0.04788
scaffold_1_19083464-19083930	8.62	7.31e-09	5.89603		scaffold24_687115-687480	1.66	7.31e-09	1.13543		chr18_28378254-28378931	1.19	7.31e-09	0.81395		Lachesis_group3_11226939-11228887	0.67	7.31e-09	0.45828
scaffold_1_19136542-19137899	1.19	7.31e-09	0.81395		scaffold24_760590-760866	1.46	7.31e-09	0.99863		chr18_28399425-28400388	4.95	7.31e-09	3.38577		Lachesis_group3_11329388-11330331	6.75	7.31e-09	4.61696
scaffold_1_19257231-19258392	9.16	7.31e-09	6.26539		scaffold24_803141-803553	0.98	7.31e-09	0.67031		chr18_28567616-28567765	1.35	7.31e-09	0.92339		Lachesis_group3_11391785-11392817	2.95	7.31e-09	2.01778
scaffold_1_19264836-19266208	5.47	7.31e-09	3.74145		scaffold24_951320-951737	0	7.31e-09	0		chr18_28576049-28576296	4.19	7.31e-09	2.86594		Lachesis_group3_11412825-11412979	0	7.31e-09	0
scaffold_1_19305818-19306477	2.17	7.31e-09	1.48427		scaffold24_1052063-1052244	0	7.31e-09	0		chr18_28595013-28598013	4.24	7.31e-09	2.90014		Lachesis_group3_11546762-11547296	6.11	7.31e-09	4.17921
scaffold_1_19333755-19334145	2.88	7.31e-09	1.9699		scaffold24_1344139-1344694	4.46	7.31e-09	3.05062		chr18_28680394-28682869	4.98	7.31e-09	3.40629		Lachesis_group3_11576027-11576910	0.45	7.31e-09	0.3078
scaffold_1_19346827-19346936	5.67	7.31e-09	3.87825		scaffold24_1479327-1479511	2.77	7.31e-09	1.89466		chr18_28734806-28734993	3.26	7.31e-09	2.22982		Lachesis_group3_11611540-11612062	4.55	7.31e-09	3.11218
scaffold_1_19376292-19377615	1.68	7.31e-09	1.14911		scaffold24_1613984-1616083	0.1	7.31e-09	0.0684		chr18_28918399-28919216	6.69	7.31e-09	4.57592		Lachesis_group3_11778550-11778981	0	7.31e-09	0
scaffold_1_19467829-19468502	2.27	7.31e-09	1.55267		scaffold24_1653763-1654211	0.9	7.31e-09	0.6156		chr18_28993872-28994400	0	7.31e-09	0		Lachesis_group3_11785187-11785469	2.9	7.31e-09	1.98358
scaffold_1_19483666-19484091	2.39	7.31e-09	1.63475		scaffold59_180766-180963	2.57	7.31e-09	1.75787		chr18_29026409-29027678	0.4	7.31e-09	0.2736		Lachesis_group3_11828663-11828990	3.77	7.31e-09	2.57866
scaffold_1_19599482-19600214	3.95	7.31e-09	2.70178		scaffold59_600427-600707	2.57	7.31e-09	1.75787		chr18_29140490-29140678	0.53	7.31e-09	0.36252		Lachesis_group3_11939257-11940600	9.94	7.31e-09	6.79891
scaffold_1_19659800-19660495	3.71	7.31e-09	2.53762		scaffold59_616386-617174	0.13	7.31e-09	0.08892		chr18_29174315-29174482	8.32	7.31e-09	5.69083		Lachesis_group3_11964331-11965139	8.58	7.31e-09	5.86867
scaffold_1_19725263-19725948	3.46	7.31e-09	2.36662		scaffold59_870329-871122	0.13	7.31e-09	0.08892		chr18_29213040-29213265	2.26	7.31e-09	1.54583		Lachesis_group3_11993426-11994329	0.89	7.31e-09	0.60876
scaffold_1_19739130-19739379	0.4	7.31e-09	0.2736		scaffold59_966452-966585	6.23	7.31e-09	4.26129		chr18_29231310-29231698	0	7.31e-09	0		Lachesis_group3_12299868-12300013	2.81	7.31e-09	1.92202
scaffold_1_19762471-19763157	1.33	7.31e-09	0.90971		scaffold59_1296899-1297304	1.5	7.31e-09	1.02599		chr18_29264301-29264501	0	7.31e-09	0		Lachesis_group3_12315691-12315792	8.33	7.31e-09	5.69767
scaffold_1_19810174-19810332	3.87	7.31e-09	2.64706		scaffold59_1609973-1610240	0	7.31e-09	0		chr18_random_7343-7599	1.18	7.31e-09	0.80711		Lachesis_group3_12334110-12334291	5.16	7.31e-09	3.52941
scaffold_1_19810390-19811834	2.54	7.31e-09	1.73735		scaffold47_97535-97756	0.46	7.31e-09	0.31464		chr18_random_57653-58022	4.48	7.31e-09	3.0643		Lachesis_group3_12389331-12390555	3.71	7.31e-09	2.53762
scaffold_1_19815467-19815776	2.96	7.31e-09	2.02462		scaffold47_108386-109178	2.97	7.31e-09	2.03146		chr18_random_113685-113870	2.18	7.31e-09	1.49111		Lachesis_group3_12445535-12446547	1	7.31e-09	0.68399
scaffold_1_19840242-19841528	2.14	7.31e-09	1.46375		scaffold47_171800-171990	6.12	7.31e-09	4.18605		chr18_random_223643-224091	3.92	7.31e-09	2.68126		Lachesis_group3_12465769-12465998	3.58	7.31e-09	2.4487
scaffold_1_19871514-19872195	3	7.31e-09	2.05198		scaffold47_205037-205621	4.43	7.31e-09	3.0301		chr18_random_237627-238542	3.14	7.31e-09	2.14774		Lachesis_group3_12648125-12648424	1.94	7.31e-09	1.32695
scaffold_1_19893893-19894042	3.42	7.31e-09	2.33926		scaffold47_224183-225654	0.55	7.31e-09	0.3762		chr18_random_293529-295349	1.67	7.31e-09	1.14227		Lachesis_group3_12774762-12774995	5.01	7.31e-09	3.42681
scaffold_1_19901148-19901780	3.94	7.31e-09	2.69494		scaffold47_274567-275190	8.29	7.31e-09	5.67031		chr18_random_317041-318712	2.5	7.31e-09	1.70999		Lachesis_group3_12886365-12886479	5.51	7.31e-09	3.76881
scaffold_1_19925733-19926471	2.77	7.31e-09	1.89466		scaffold47_472865-473248	2.94	7.31e-09	2.01094		chr18_random_526667-527149	0	7.31e-09	0		Lachesis_group3_12941659-12942162	10.07	7.31e-09	6.88782
scaffold_1_19960999-19963387	0.85	7.31e-09	0.5814		scaffold47_599010-599304	9.04	7.31e-09	6.18331		chr18_random_734305-735826	2.08	7.31e-09	1.42271		Lachesis_group3_12967160-12967424	0.76	7.31e-09	0.51984
scaffold_1_19963399-19964941	0.78	7.31e-09	0.53352		scaffold47_755461-755871	1.48	7.31e-09	1.01231		chr18_random_747911-749875	1.52	7.31e-09	1.03967		Lachesis_group3_13063429-13064220	2.44	7.31e-09	1.66895
scaffold_1_20117530-20117918	3.99	7.31e-09	2.72914		scaffold47_862613-863016	4.9	7.31e-09	3.35157		chr18_random_849580-851512	1.47	7.31e-09	1.00547		Lachesis_group3_13179962-13180122	6.26	7.31e-09	4.28181
scaffold_1_20186808-20188160	1.12	7.31e-09	0.76607		scaffold47_870919-871333	1.96	7.31e-09	1.34063		chr18_random_888948-891026	1.24	7.31e-09	0.84815		Lachesis_group3_13188829-13189758	5.02	7.31e-09	3.43365
scaffold_1_20193574-20194767	0.67	7.31e-09	0.45828		scaffold47_1079696-1080058	0.83	7.31e-09	0.56772		chr18_random_942056-943905	4.53	7.31e-09	3.0985		Lachesis_group3_13252678-13254450	4.5	7.31e-09	3.07798
scaffold_1_20214374-20214711	2.3	7.31e-09	1.57319		scaffold47_1088200-1088483	0	7.31e-09	0		chr18_random_944283-946203	2.66	7.31e-09	1.81943		Lachesis_group3_13425582-13427647	0.34	7.31e-09	0.23256
scaffold_1_20369223-20369909	4.24	7.31e-09	2.90014		scaffold47_1400375-1401323	0.64	7.31e-09	0.43776		chr18_random_983719-984720	4.54	7.31e-09	3.10534		Lachesis_group3_13519491-13521418	2.72	7.31e-09	1.86047
scaffold_1_20502545-20502804	5.41	7.31e-09	3.70041		scaffold47_1443251-1443687	8.35	7.31e-09	5.71135		chr18_random_1002396-1003859	0.34	7.31e-09	0.23256		Lachesis_group3_13536002-13536379	4.41	7.31e-09	3.01642
scaffold_1_20572510-20572941	0	7.31e-09	0		scaffold47_1594549-1595683	4	7.31e-09	2.73598		chr18_random_1059729-1061377	1.66	7.31e-09	1.13543		Lachesis_group3_13612406-13612603	1.53	7.31e-09	1.04651
scaffold_1_20655762-20656771	0.72	7.31e-09	0.49248		scaffold26_313106-313981	8.08	7.31e-09	5.52668		chr18_random_1085413-1086937	10.27	7.31e-09	7.02462		Lachesis_group3_13622181-13622438	1.18	7.31e-09	0.80711
scaffold_1_20664614-20664986	3.2	7.31e-09	2.18878		scaffold26_334232-334984	6.09	7.31e-09	4.16553		chr18_random_1139650-1140091	2.31	7.31e-09	1.58003		Lachesis_group3_13651494-13651748	0	7.31e-09	0
scaffold_1_20726930-20727303	1.9	7.31e-09	1.29959		scaffold26_450829-451141	1.95	7.31e-09	1.33379		chr18_random_1148023-1148776	2.03	7.31e-09	1.38851		Lachesis_group3_13678636-13678848	4.79	7.31e-09	3.27633
scaffold_1_20734345-20735928	4.94	7.31e-09	3.37893		scaffold26_506826-507254	0.25	7.31e-09	0.171		chr18_random_1213135-1213708	1.59	7.31e-09	1.08755		Lachesis_group3_13885302-13885773	1.72	7.31e-09	1.17647
scaffold_1_20824801-20825218	1.21	7.31e-09	0.82763		scaffold26_516953-517259	0.68	7.31e-09	0.46512		chr18_random_1223206-1223662	0	7.31e-09	0		Lachesis_group3_13899270-13899689	6.94	7.31e-09	4.74692
scaffold_1_20896297-20896528	0.87	7.31e-09	0.59508		scaffold26_527294-528016	4.36	7.31e-09	2.98222		chr18_random_1232518-1233090	8.36	7.31e-09	5.71819		Lachesis_group3_13937025-13937286	4.34	7.31e-09	2.96854
scaffold_1_20968130-20969040	4.92	7.31e-09	3.36525		scaffold26_585936-586361	6.48	7.31e-09	4.43228		chr18_random_1235479-1236052	6.83	7.31e-09	4.67168		Lachesis_group3_14013087-14013774	1.07	7.31e-09	0.73187
scaffold_1_21044055-21044356	5.54	7.31e-09	3.78933		scaffold26_619284-620220	9.21	7.31e-09	6.29959		chr18_random_1255581-1255837	2.38	7.31e-09	1.62791		Lachesis_group3_14111706-14111807	0.99	7.31e-09	0.67715
scaffold_1_21057855-21058160	3.01	7.31e-09	2.05882		scaffold26_673089-673410	4.5	7.31e-09	3.07798		chr18_random_1279547-1281490	3.02	7.31e-09	2.06566		Lachesis_group3_14133078-14135128	0.05	7.31e-09	0.0342
scaffold_1_21112216-21112656	3.3	7.31e-09	2.25718		scaffold26_912892-913093	9.72	7.31e-09	6.64843		chr18_random_1332997-1334789	3.65	7.31e-09	2.49658		Lachesis_group3_14172112-14172666	2.21	7.31e-09	1.51163
scaffold_1_21123193-21123917	2.97	7.31e-09	2.03146		scaffold26_937194-939048	1.25	7.31e-09	0.85499		chr18_random_1391348-1391714	3.65	7.31e-09	2.49658		Lachesis_group3_14284648-14284860	5.58	7.31e-09	3.81669
scaffold_1_21175261-21176734	5.41	7.31e-09	3.70041		scaffold26_987699-988403	4.55	7.31e-09	3.11218		chr18_random_1478877-1480204	0.23	7.31e-09	0.15732		Lachesis_group3_14339177-14341543	0.04	7.31e-09	0.02736
scaffold_1_21227951-21228386	0.69	7.31e-09	0.47196		scaffold26_991540-992116	0	7.31e-09	0		chr18_random_1535702-1536495	0.25	7.31e-09	0.171		Lachesis_group3_14399416-14400264	4.05	7.31e-09	2.77018
scaffold_1_21288147-21288465	3.88	7.31e-09	2.6539		scaffold48_305202-305493	8.56	7.31e-09	5.85499		chr18_random_1576246-1576985	6.22	7.31e-09	4.25445		Lachesis_group3_14448755-14448997	3.27	7.31e-09	2.23666
scaffold_1_21371136-21371639	1.63	7.31e-09	1.11491		scaffold48_474594-474853	0	7.31e-09	0		chr18_random_1608052-1608294	3.11	7.31e-09	2.12722		Lachesis_group3_14459653-14459913	0	7.31e-09	0
scaffold_1_21393192-21394738	0.06	7.31e-09	0.04104		scaffold48_507028-507320	9.7	7.31e-09	6.63475		chr18_random_1618169-1618662	1.64	7.31e-09	1.12175		Lachesis_group3_14590196-14590736	0.19	7.31e-09	0.12996
scaffold_1_21490392-21491802	1.04	7.31e-09	0.71135		scaffold48_739455-739770	2.6	7.31e-09	1.77839		chr18_random_1687556-1687858	1.72	7.31e-09	1.17647		Lachesis_group3_14621758-14622056	1.69	7.31e-09	1.15595
scaffold_1_21555775-21556694	0.88	7.31e-09	0.60192		scaffold48_971026-971345	3.22	7.31e-09	2.20246		chr18_random_1752954-1753401	0.67	7.31e-09	0.45828		Lachesis_group3_14636865-14638633	4.68	7.31e-09	3.20109
scaffold_1_21581594-21583149	0.78	7.31e-09	0.53352		scaffold48_1288363-1288560	11.19	7.31e-09	7.6539		chr18_random_1840831-1842620	3.97	7.31e-09	2.71546		Lachesis_group3_14842245-14843153	5.31	7.31e-09	3.63201
scaffold_1_21757872-21758535	1.84	7.31e-09	1.25855		scaffold48_1307122-1307562	4.75	7.31e-09	3.24897		chr18_random_1870108-1870607	6.4	7.31e-09	4.37756		Lachesis_group3_14889261-14889449	5.52	7.31e-09	3.77565
scaffold_1_21774818-21775899	3.59	7.31e-09	2.45554		scaffold48_1359529-1360015	6.76	7.31e-09	4.6238		chr18_random_1883166-1883388	0	7.31e-09	0		Lachesis_group3_14963564-14965364	6.15	7.31e-09	4.20657
scaffold_1_21927224-21927702	7.15	7.31e-09	4.89056		scaffold48_1426943-1427925	2.18	7.31e-09	1.49111		chr18_random_2003304-2003548	1.28	7.31e-09	0.87551		Lachesis_group3_15005379-15005627	2.04	7.31e-09	1.39535
scaffold_1_21949565-21950405	4.04	7.31e-09	2.76334		scaffold48_1471512-1471910	5.25	7.31e-09	3.59097		chr18_random_2074887-2075393	0.4	7.31e-09	0.2736		Lachesis_group3_15035877-15036042	3.07	7.31e-09	2.09986
scaffold_1_22149840-22152812	6.12	7.31e-09	4.18605		scaffold48_1543976-1544268	4.23	7.31e-09	2.8933		chr18_random_2160520-2161203	6.46	7.31e-09	4.4186		Lachesis_group3_15099271-15099410	5.21	7.31e-09	3.56361
scaffold_1_22154435-22155109	3.2	7.31e-09	2.18878		scaffold48_1565761-1566378	4.23	7.31e-09	2.8933		chr18_random_2188920-2189494	6.3	7.31e-09	4.30917		Lachesis_group3_15116132-15118282	4.29	7.31e-09	2.93434
scaffold_1_22187924-22188661	5.04	7.31e-09	3.44733		scaffold32_228250-228553	1.33	7.31e-09	0.90971		chr18_random_2216062-2216274	0	7.31e-09	0		Lachesis_group3_15244716-15244824	0	7.31e-09	0
scaffold_1_22239983-22240244	0.77	7.31e-09	0.52668		scaffold32_699656-699863	6.1	7.31e-09	4.17237		chr18_random_2236393-2236543	2.03	7.31e-09	1.38851		Lachesis_group3_15291014-15291657	0	7.31e-09	0
scaffold_1_22267841-22268543	0.59	7.31e-09	0.40356		scaffold32_1133572-1133742	0.59	7.31e-09	0.40356		chr18_random_2246635-2246908	10.83	7.31e-09	7.40766		Lachesis_group3_15359661-15359991	4.37	7.31e-09	2.98906
scaffold_1_22298803-22299203	3.11	7.31e-09	2.12722		scaffold32_1413288-1413517	1.77	7.31e-09	1.21067		chr18_random_2264142-2264506	0.3	7.31e-09	0.2052		Lachesis_group3_15378748-15379198	0.92	7.31e-09	0.62927
scaffold_1_22311604-22312101	2.46	7.31e-09	1.68263		scaffold32_1438676-1439040	1.96	7.31e-09	1.34063		chr18_random_2352063-2352566	11.65	7.31e-09	7.96854		Lachesis_group3_15413659-15414119	2.99	7.31e-09	2.04514
scaffold_1_22326904-22327370	2.87	7.31e-09	1.96306		scaffold31_3478-3809	1.53	7.31e-09	1.04651		chr18_random_2393913-2394214	1	7.31e-09	0.68399		Lachesis_group3_15434676-15436588	0.05	7.31e-09	0.0342
scaffold_1_22483431-22485060	2.76	7.31e-09	1.88782		scaffold31_26748-27033	1.06	7.31e-09	0.72503		chr18_random_2607198-2607410	0.95	7.31e-09	0.64979		Lachesis_group3_15453325-15455120	6.17	7.31e-09	4.22025
scaffold_1_22529654-22529996	2.73	7.31e-09	1.86731		scaffold31_37565-38340	2.91	7.31e-09	1.99042		chr18_random_2710420-2711004	8.11	7.31e-09	5.5472		Lachesis_group3_15502577-15502793	1.87	7.31e-09	1.27907
scaffold_1_22682507-22682849	1.48	7.31e-09	1.01231		scaffold31_55094-55609	8.12	7.31e-09	5.55404		chr18_random_2777223-2777366	6.78	7.31e-09	4.63748		Lachesis_group3_15528489-15529600	4.16	7.31e-09	2.84542
scaffold_1_22766365-22766512	4.7	7.31e-09	3.21477		scaffold31_96050-96814	2.8	7.31e-09	1.91518		chr18_random_2982592-2982705	2.68	7.31e-09	1.83311		Lachesis_group3_15668106-15668323	4.73	7.31e-09	3.23529
scaffold_1_23002372-23003039	3.72	7.31e-09	2.54446		scaffold31_121577-122281	8.58	7.31e-09	5.86867		chr18_random_3028397-3028989	2.23	7.31e-09	1.52531		Lachesis_group3_15713152-15713796	2.54	7.31e-09	1.73735
scaffold_1_23197300-23197678	5.83	7.31e-09	3.98769		scaffold31_144616-144733	5.27	7.31e-09	3.60465		chr18_random_3045130-3045336	4	7.31e-09	2.73598		Lachesis_group3_15723085-15723415	1.22	7.31e-09	0.83447
scaffold_1_23262834-23263046	8.02	7.31e-09	5.48564		scaffold31_168245-169045	2.94	7.31e-09	2.01094		chr18_random_3159335-3159588	1.7	7.31e-09	1.16279		Lachesis_group3_15745172-15746941	4.44	7.31e-09	3.03694
scaffold_1_23282170-23282478	0.98	7.31e-09	0.67031		scaffold31_182801-183258	1.11	7.31e-09	0.75923		chr18_random_3335429-3337530	1.25	7.31e-09	0.85499		Lachesis_group3_15759927-15760535	1.66	7.31e-09	1.13543
scaffold_1_23291879-23292358	6.59	7.31e-09	4.50752		scaffold31_232966-233718	4.5	7.31e-09	3.07798		chr18_random_3469016-3469266	13.71	7.31e-09	9.37756		Lachesis_group3_15799305-15800664	5.3	7.31e-09	3.62517
scaffold_1_23357709-23358189	1.05	7.31e-09	0.71819		scaffold31_251027-252257	0.98	7.31e-09	0.67031		chr18_random_3473439-3475361	1.74	7.31e-09	1.19015		Lachesis_group3_15883576-15885527	2.5	7.31e-09	1.70999
scaffold_1_23397092-23397317	0.44	7.31e-09	0.30096		scaffold31_363171-363775	4.21	7.31e-09	2.87962		chr18_random_3503970-3504257	0.79	7.31e-09	0.54036		Lachesis_group3_15926005-15927775	4.89	7.31e-09	3.34473
scaffold_1_23568224-23568488	0.76	7.31e-09	0.51984		scaffold31_380588-381817	6.92	7.31e-09	4.73324		chr18_random_3651416-3651598	5.1	7.31e-09	3.48837		Lachesis_group3_15985215-15986987	0.28	7.31e-09	0.19152
scaffold_1_23621110-23622496	1.89	7.31e-09	1.29275		scaffold31_408087-409907	1.56	7.31e-09	1.06703		chr18_random_3734998-3736918	0.79	7.31e-09	0.54036		Lachesis_group3_16005406-16007163	9.63	7.31e-09	6.58687
scaffold_1_23633624-23633883	3.96	7.31e-09	2.70862		scaffold31_529350-529741	2.07	7.31e-09	1.41587		chr18_random_3767722-3767955	0	7.31e-09	0		Lachesis_group3_16084964-16085331	3.66	7.31e-09	2.50342
scaffold_1_23711907-23712424	3.17	7.31e-09	2.16826		scaffold31_546968-547759	2.84	7.31e-09	1.94254		chr18_random_3815587-3815884	1.02	7.31e-09	0.69767		Lachesis_group3_16091841-16092181	1.81	7.31e-09	1.23803
scaffold_1_23793086-23794471	0.07	7.31e-09	0.04788		scaffold31_575459-576665	4.85	7.31e-09	3.31737		chr18_random_3853984-3856118	2.96	7.31e-09	2.02462		Lachesis_group3_16118904-16119920	10.41	7.31e-09	7.12038
scaffold_1_23908874-23909048	6.74	7.31e-09	4.61012		scaffold31_623641-624416	5.54	7.31e-09	3.78933		chr18_random_3899191-3901087	0.48	7.31e-09	0.32832		Lachesis_group3_16185330-16185514	4.47	7.31e-09	3.05746
scaffold_1_24073665-24074527	3.95	7.31e-09	2.70178		scaffold31_656928-657300	3.3	7.31e-09	2.25718		chr18_random_3928172-3928983	1.75	7.31e-09	1.19699		Lachesis_group3_16242417-16243517	10	7.31e-09	6.83995
scaffold_1_24219496-24219756	0.77	7.31e-09	0.52668		scaffold31_694178-695449	6.66	7.31e-09	4.5554		chr18_random_4062807-4064467	0.97	7.31e-09	0.66347		Lachesis_group3_16380428-16380577	5.55	7.31e-09	3.79617
scaffold_1_24960998-24961891	2.39	7.31e-09	1.63475		scaffold31_934325-936045	3.8	7.31e-09	2.59918		chr18_random_4117943-4118257	0.96	7.31e-09	0.65663		Lachesis_group3_16558169-16558372	5.13	7.31e-09	3.50889
scaffold_1_25293520-25294847	0.08	7.31e-09	0.05472		scaffold31_1091123-1092138	6.8	7.31e-09	4.65116		chr18_random_4158695-4158895	7.46	7.31e-09	5.1026		Lachesis_group3_16705684-16707029	1.58	7.31e-09	1.08071
scaffold_1_25525686-25525979	1.03	7.31e-09	0.70451		scaffold31_1164119-1165158	8.17	7.31e-09	5.58824		chr18_random_4182949-4183172	2.27	7.31e-09	1.55267		Lachesis_group3_16724217-16726089	2.83	7.31e-09	1.9357
scaffold_1_25549149-25549685	0.75	7.31e-09	0.513		scaffold31_1186523-1187795	3.22	7.31e-09	2.20246		chr18_random_4221201-4222459	2.76	7.31e-09	1.88782		Lachesis_group3_16803563-16804256	1.02	7.31e-09	0.69767
scaffold_1_25569778-25569966	7.23	7.31e-09	4.94528		scaffold31_1266586-1267853	6.24	7.31e-09	4.26813		chr18_random_4257000-4257774	3.87	7.31e-09	2.64706		Lachesis_group3_16833079-16834728	1.41	7.31e-09	0.96443
scaffold_1_25569778-25569966	6.07	7.31e-09	4.15185		scaffold31_1331757-1332203	1.36	7.31e-09	0.93023		chr18_random_4294310-4294489	0.56	7.31e-09	0.38304		Lachesis_group3_16842760-16843187	1.34	7.31e-09	0.91655
scaffold_1_25909806-25910195	1.56	7.31e-09	1.06703		scaffold31_1342988-1343804	7.34	7.31e-09	5.02052		chr18_random_4320534-4320684	2.71	7.31e-09	1.85363		Lachesis_group3_16859374-16860885	1.54	7.31e-09	1.05335
scaffold_1_26005579-26006265	3.61	7.31e-09	2.46922		scaffold31_1434457-1435295	3.68	7.31e-09	2.5171		chr18_random_4353659-4353859	2.55	7.31e-09	1.74419		Lachesis_group3_16871024-16872722	1.04	7.31e-09	0.71135
scaffold_1_26269932-26270246	1.61	7.31e-09	1.10123		scaffold31_1467965-1468716	6.02	7.31e-09	4.11765		chr18_random_4363669-4363868	0	7.31e-09	0		Lachesis_group3_16923957-16924130	4.86	7.31e-09	3.32421
scaffold_1_26606022-26606342	2.54	7.31e-09	1.73735		scaffold34_130621-130814	0	7.31e-09	0		chr18_random_4373692-4373851	0	7.31e-09	0		Lachesis_group3_16930701-16932400	1.31	7.31e-09	0.89603
scaffold_1_26660615-26660847	7.13	7.31e-09	4.87688		scaffold34_148287-148489	0.49	7.31e-09	0.33516		chr18_random_4467091-4467216	4.11	7.31e-09	2.81122		Lachesis_group3_16975359-16977603	2.24	7.31e-09	1.53215
scaffold_1_26886602-26886848	3.98	7.31e-09	2.7223		scaffold34_190908-191285	4.96	7.31e-09	3.39261		chr18_random_4685951-4687029	1.47	7.31e-09	1.00547		Lachesis_group3_16992094-16992328	3.95	7.31e-09	2.70178
scaffold_1_26984573-26984695	3.36	7.31e-09	2.29822		scaffold34_201910-202895	3.88	7.31e-09	2.6539		chr18_random_4708932-4709047	9.21	7.31e-09	6.29959		Lachesis_group3_17000780-17002668	3.89	7.31e-09	2.66074
scaffold_1_27393177-27393744	2.69	7.31e-09	1.83995		scaffold34_297423-297801	0	7.31e-09	0		chr18_random_4830709-4831082	0.27	7.31e-09	0.18468		Lachesis_group3_17118449-17118939	0.41	7.31e-09	0.28044
scaffold_1_27855295-27855783	1.88	7.31e-09	1.28591		scaffold34_374684-375644	10.02	7.31e-09	6.85363		chr18_random_5010768-5011277	12.13	7.31e-09	8.29685		Lachesis_group3_17148128-17150185	4.64	7.31e-09	3.17373
scaffold_1_27952117-27953207	3.2	7.31e-09	2.18878		scaffold34_374684-375644	10.04	7.31e-09	6.86731		chr18_random_5018615-5018824	3.94	7.31e-09	2.69494		Lachesis_group3_17162318-17163809	3.87	7.31e-09	2.64706
scaffold_1_27967965-27968790	1.23	7.31e-09	0.84131		scaffold34_379309-379508	8.17	7.31e-09	5.58824		chr18_random_5092555-5092769	4.37	7.31e-09	2.98906		Lachesis_group3_17194474-17196364	0.58	7.31e-09	0.39672
scaffold_1_28283510-28283741	1.31	7.31e-09	0.89603		scaffold34_410120-410484	1.51	7.31e-09	1.03283		chr18_random_5157382-5158004	0	7.31e-09	0		Lachesis_group3_17208627-17208753	3.25	7.31e-09	2.22298
scaffold_1_28474034-28474281	3.3	7.31e-09	2.25718		scaffold34_439841-440110	2.26	7.31e-09	1.54583		chr19_61707-62491	1.94	7.31e-09	1.32695		Lachesis_group3_17230402-17230626	1.93	7.31e-09	1.32011
scaffold_1_28542449-28543130	4.09	7.31e-09	2.79754		scaffold34_461952-462368	0.24	7.31e-09	0.16416		chr19_89802-90600	2.31	7.31e-09	1.58003		Lachesis_group3_17425217-17425686	3.26	7.31e-09	2.22982
scaffold_2_21-348	0.92	7.31e-09	0.62927		scaffold34_473340-473630	0	7.31e-09	0		chr19_181501-182284	1.96	7.31e-09	1.34063		Lachesis_group3_17527426-17528115	0.73	7.31e-09	0.49932
scaffold_2_499398-499767	4.21	7.31e-09	2.87962		scaffold34_517561-518021	5.43	7.31e-09	3.71409		chr19_358662-358869	4.47	7.31e-09	3.05746		Lachesis_group3_17575148-17575266	6.21	7.31e-09	4.24761
scaffold_2_573747-575819	2.8	7.31e-09	1.91518		scaffold34_548707-549651	0.64	7.31e-09	0.43776		chr19_389106-390789	3.17	7.31e-09	2.16826		Lachesis_group3_17626283-17626667	2.38	7.31e-09	1.62791
scaffold_2_604149-605132	0.76	7.31e-09	0.51984		scaffold34_740785-741150	1.39	7.31e-09	0.95075		chr19_438458-439323	0.93	7.31e-09	0.63611		Lachesis_group3_17626670-17628769	1.3	7.31e-09	0.88919
scaffold_2_779810-780458	4.6	7.31e-09	3.14637		scaffold34_930387-930639	3.66	7.31e-09	2.50342		chr19_583296-584545	1.54	7.31e-09	1.05335		Lachesis_group3_17658621-17659003	0.26	7.31e-09	0.17784
scaffold_2_794180-796208	2.7	7.31e-09	1.84679		scaffold34_1203145-1203577	2.12	7.31e-09	1.45007		chr19_608010-608720	2.74	7.31e-09	1.87415		Lachesis_group3_17670907-17671840	2.98	7.31e-09	2.0383
scaffold_2_855578-856821	4.4	7.31e-09	3.00958		scaffold34_1477625-1478584	6.2	7.31e-09	4.24077		chr19_623194-623358	3.75	7.31e-09	2.56498		Lachesis_group3_17671002-17671119	0.86	7.31e-09	0.58824
scaffold_2_919409-919645	3.46	7.31e-09	2.36662		scaffold43_61283-63097	7.22	7.31e-09	4.93844		chr19_692748-692989	2.1	7.31e-09	1.43639		Lachesis_group3_17703474-17703774	0	7.31e-09	0
scaffold_2_920416-921802	0.43	7.31e-09	0.29412		scaffold43_489827-489999	0	7.31e-09	0		chr19_702707-702950	1.32	7.31e-09	0.90287		Lachesis_group3_17716415-17717314	5.66	7.31e-09	3.87141
scaffold_2_1006287-1007668	1.79	7.31e-09	1.22435		scaffold43_573785-575148	7.69	7.31e-09	5.25992		chr19_740756-740941	1.08	7.31e-09	0.73871		Lachesis_group3_17759741-17760617	7.82	7.31e-09	5.34884
scaffold_2_1137741-1139065	2.34	7.31e-09	1.60055		scaffold43_617061-617299	2.27	7.31e-09	1.55267		chr19_826714-827002	0	7.31e-09	0		Lachesis_group3_17778259-17778966	4.06	7.31e-09	2.77702
scaffold_2_1159479-1160865	1.53	7.31e-09	1.04651		scaffold43_685683-685998	2.25	7.31e-09	1.53899		chr19_921899-922436	0	7.31e-09	0		Lachesis_group3_17823644-17824154	2	7.31e-09	1.36799
scaffold_2_1199437-1200898	7.97	7.31e-09	5.45144		scaffold43_955983-956390	10.17	7.31e-09	6.95622		chr19_1067535-1067842	0.67	7.31e-09	0.45828		Lachesis_group3_17855640-17856053	3.76	7.31e-09	2.57182
scaffold_2_1219275-1220642	2.62	7.31e-09	1.79207		scaffold43_1033553-1033992	0.69	7.31e-09	0.47196		chr19_1160906-1161063	5.96	7.31e-09	4.07661		Lachesis_group3_17936576-17938333	4.43	7.31e-09	3.0301
scaffold_2_1267306-1268264	4.67	7.31e-09	3.19425		scaffold43_1062618-1062822	0	7.31e-09	0		chr19_1191638-1191992	4.09	7.31e-09	2.79754		Lachesis_group3_18003298-18004318	5.85	7.31e-09	4.00137
scaffold_2_1399282-1400667	0.36	7.31e-09	0.24624		scaffold43_1255173-1255833	7.56	7.31e-09	5.171		chr19_1258580-1259022	0.68	7.31e-09	0.46512		Lachesis_group3_18003933-18004108	6.64	7.31e-09	4.54172
scaffold_2_1438703-1440073	0.15	7.31e-09	0.1026		scaffold43_1282730-1283156	2.14	7.31e-09	1.46375		chr19_1308205-1308379	2.92	7.31e-09	1.99726		Lachesis_group3_18006457-18007724	2.74	7.31e-09	1.87415
scaffold_2_1472423-1473248	4.43	7.31e-09	3.0301		scaffold43_1378083-1378448	0.27	7.31e-09	0.18468		chr19_1443684-1444267	0.86	7.31e-09	0.58824		Lachesis_group3_18044257-18044483	2.78	7.31e-09	1.9015
scaffold_2_1484143-1485334	0.67	7.31e-09	0.45828		scaffold61_74543-75389	2.78	7.31e-09	1.9015		chr19_1651756-1651927	2.36	7.31e-09	1.61423		Lachesis_group3_18051361-18051781	3.95	7.31e-09	2.70178
scaffold_2_1509427-1510802	5.07	7.31e-09	3.46785		scaffold61_138188-138786	12.41	7.31e-09	8.48837		chr19_1715381-1715929	0.37	7.31e-09	0.25308		Lachesis_group3_18205032-18205410	6.91	7.31e-09	4.7264
scaffold_2_1530706-1531878	3.92	7.31e-09	2.68126		scaffold61_272287-273221	1.63	7.31e-09	1.11491		chr19_1914236-1915292	2.5	7.31e-09	1.70999		Lachesis_group3_18228847-18229269	1.44	7.31e-09	0.98495
scaffold_2_1552091-1552725	4.74	7.31e-09	3.24213		scaffold61_289647-289852	0.98	7.31e-09	0.67031		chr19_1932787-1933076	0	7.31e-09	0		Lachesis_group3_18535030-18535397	4.49	7.31e-09	3.07114
scaffold_2_1563496-1563681	7.54	7.31e-09	5.15732		scaffold61_343813-344698	6.81	7.31e-09	4.658		chr19_1937921-1938130	0.48	7.31e-09	0.32832		Lachesis_group3_18601031-18601910	0	7.31e-09	0
scaffold_2_1564988-1566374	0.43	7.31e-09	0.29412		scaffold61_454821-455762	3.61	7.31e-09	2.46922		chr19_2135607-2135875	2.66	7.31e-09	1.81943		Lachesis_group3_18674177-18675217	3.93	7.31e-09	2.6881
scaffold_2_1591674-1592923	3.71	7.31e-09	2.53762		scaffold61_490365-490580	7.16	7.31e-09	4.8974		chr19_2156412-2156732	5.38	7.31e-09	3.67989		Lachesis_group3_18735899-18736496	1.18	7.31e-09	0.80711
scaffold_2_1608300-1609320	2.49	7.31e-09	1.70315		scaffold61_556456-556566	7.94	7.31e-09	5.43092		chr19_2159127-2159942	0.86	7.31e-09	0.58824		Lachesis_group3_18796020-18797398	2.22	7.31e-09	1.51847
scaffold_2_1681898-1683053	1.51	7.31e-09	1.03283		scaffold61_591649-591939	2.13	7.31e-09	1.45691		chr19_2220375-2220597	0.45	7.31e-09	0.3078		Lachesis_group3_18952279-18954358	7.03	7.31e-09	4.80848
scaffold_2_1686135-1688181	1.19	7.31e-09	0.81395		scaffold61_650153-650293	0.76	7.31e-09	0.51984		chr19_2517925-2518728	0.88	7.31e-09	0.60192		Lachesis_group3_19036354-19038023	2.82	7.31e-09	1.92886
scaffold_2_1714005-1715336	2.92	7.31e-09	1.99726		scaffold61_685531-685702	6.77	7.31e-09	4.63064		chr19_2629882-2632597	1.12	7.31e-09	0.76607		Lachesis_group3_19049293-19049401	0.92	7.31e-09	0.62927
scaffold_2_1779877-1781261	1.12	7.31e-09	0.76607		scaffold61_804501-804915	1.71	7.31e-09	1.16963		chr19_2903409-2905911	6.22	7.31e-09	4.25445		Lachesis_group3_19060105-19060631	5.3	7.31e-09	3.62517
scaffold_2_1795565-1795745	7.67	7.31e-09	5.24624		scaffold61_898599-899009	2.24	7.31e-09	1.53215		chr19_2966493-2966636	8.06	7.31e-09	5.513		Lachesis_group3_19083564-19084063	0.4	7.31e-09	0.2736
scaffold_2_1802383-1802638	5.28	7.31e-09	3.61149		scaffold61_1017697-1018905	8.18	7.31e-09	5.59508		chr19_3031377-3032375	3.37	7.31e-09	2.30506		Lachesis_group3_19090981-19091571	9.89	7.31e-09	6.76471
scaffold_2_1873533-1873902	2.77	7.31e-09	1.89466		scaffold61_1082747-1083982	2.98	7.31e-09	2.0383		chr19_3146978-3147279	2.37	7.31e-09	1.62107		Lachesis_group3_19140730-19141363	0.63	7.31e-09	0.43092
scaffold_2_1883623-1884898	0.16	7.31e-09	0.10944		scaffold61_1082747-1083982	2.98	7.31e-09	2.0383		chr19_3233891-3234328	6.22	7.31e-09	4.25445		Lachesis_group3_19151885-19152102	2.33	7.31e-09	1.59371
scaffold_2_1963222-1964271	1.16	7.31e-09	0.79343		scaffold61_1164565-1165297	4.25	7.31e-09	2.90698		chr19_3235353-3235744	2.6	7.31e-09	1.77839		Lachesis_group3_19220308-19220654	5.66	7.31e-09	3.87141
scaffold_2_1971731-1972351	5.03	7.31e-09	3.44049		scaffold61_1225131-1225909	0.9	7.31e-09	0.6156		chr19_3384342-3384672	0.62	7.31e-09	0.42408		Lachesis_group3_19238724-19239221	6.77	7.31e-09	4.63064
scaffold_2_1986432-1987730	1.32	7.31e-09	0.90287		scaffold61_1296960-1297473	6.45	7.31e-09	4.41176		chr19_3452427-3453148	0	7.31e-09	0		Lachesis_group3_19253199-19253545	5.66	7.31e-09	3.87141
scaffold_2_1997501-1998338	5.09	7.31e-09	3.48153		scaffold61_1457946-1458299	1.17	7.31e-09	0.80027		chr19_3671540-3671695	1.32	7.31e-09	0.90287		Lachesis_group3_19271623-19272121	6.97	7.31e-09	4.76744
scaffold_2_1998024-1998216	3.23	7.31e-09	2.2093		scaffold61_1465931-1466101	1.79	7.31e-09	1.22435		chr19_3681768-3681931	0.61	7.31e-09	0.41724		Lachesis_group3_19364932-19365965	0.19	7.31e-09	0.12996
scaffold_2_2023648-2023779	4.69	7.31e-09	3.20793		scaffold40_31377-31899	3.09	7.31e-09	2.11354		chr19_3703607-3703891	4.13	7.31e-09	2.8249		Lachesis_group3_19376320-19376620	0	7.31e-09	0
scaffold_2_2065114-2066447	3.1	7.31e-09	2.12038		scaffold40_213667-214149	0	7.31e-09	0		chr19_3723551-3724054	10.27	7.31e-09	7.02462		Lachesis_group3_19394502-19395058	0.56	7.31e-09	0.38304
scaffold_2_2158014-2159031	1.29	7.31e-09	0.88235		scaffold40_217295-217462	0	7.31e-09	0		chr19_3730048-3730657	0.16	7.31e-09	0.10944		Lachesis_group3_19420143-19421677	5.85	7.31e-09	4.00137
scaffold_2_2189119-2190587	2.15	7.31e-09	1.47059		scaffold40_245216-248240	3.92	7.31e-09	2.68126		chr19_3804407-3804621	0.94	7.31e-09	0.64295		Lachesis_group3_19518696-19518996	0	7.31e-09	0
scaffold_2_2272827-2273422	3.02	7.31e-09	2.06566		scaffold40_274685-274918	4.63	7.31e-09	3.16689		chr19_3876220-3876385	0	7.31e-09	0		Lachesis_group3_19548080-19548759	11.55	7.31e-09	7.90014
scaffold_2_2316227-2317558	1.39	7.31e-09	0.95075		scaffold40_300262-301652	2.58	7.31e-09	1.76471		chr19_3924056-3924495	1.63	7.31e-09	1.11491		Lachesis_group3_19626602-19627481	0.11	7.31e-09	0.07524
scaffold_2_2375021-2375282	3.96	7.31e-09	2.70862		scaffold40_318961-319326	1.66	7.31e-09	1.13543		chr19_3971921-3972419	4.06	7.31e-09	2.77702		Lachesis_group3_19646079-19646986	2.98	7.31e-09	2.0383
scaffold_2_2388166-2388674	2.81	7.31e-09	1.92202		scaffold40_371850-372471	1.47	7.31e-09	1.00547		chr19_3996065-3996301	0.86	7.31e-09	0.58824		Lachesis_group3_19677175-19677646	5.76	7.31e-09	3.93981
scaffold_2_2443069-2444320	5.29	7.31e-09	3.61833		scaffold40_403994-404263	3.48	7.31e-09	2.3803		chr19_4020590-4020826	0.86	7.31e-09	0.58824		Lachesis_group3_19688535-19688689	1.96	7.31e-09	1.34063
scaffold_2_2486755-2488127	2.38	7.31e-09	1.62791		scaffold40_412778-414345	0	7.31e-09	0		chr19_4172576-4174802	11.91	7.31e-09	8.14637		Lachesis_group3_19982361-19984525	3.27	7.31e-09	2.23666
scaffold_2_2531893-2533648	0.57	7.31e-09	0.38988		scaffold40_414783-414952	0	7.31e-09	0		chr19_4309253-4311137	4.33	7.31e-09	2.9617		Lachesis_group3_20002030-20002922	2.05	7.31e-09	1.40219
scaffold_2_2588848-2589532	0.74	7.31e-09	0.50616		scaffold40_425832-426198	6.52	7.31e-09	4.45964		chr19_4337671-4337830	1.86	7.31e-09	1.27223		Lachesis_group3_20024648-20025003	4.07	7.31e-09	2.78386
scaffold_2_2638207-2638367	4.52	7.31e-09	3.09166		scaffold40_426385-426725	6.49	7.31e-09	4.43912		chr19_4413964-4414627	3.74	7.31e-09	2.55814		Lachesis_group3_20041615-20042040	0	7.31e-09	0
scaffold_2_2699756-2701087	7.34	7.31e-09	5.02052		scaffold40_474147-474546	2.04	7.31e-09	1.39535		chr19_4635138-4635327	7.28	7.31e-09	4.97948		Lachesis_group3_20072600-20073492	1.94	7.31e-09	1.32695
scaffold_2_2741994-2743185	1.19	7.31e-09	0.81395		scaffold40_481271-481623	0.85	7.31e-09	0.5814		chr19_4825166-4825762	1.35	7.31e-09	0.92339		Lachesis_group3_20095095-20095450	3.77	7.31e-09	2.57866
scaffold_2_2758299-2759763	3.23	7.31e-09	2.2093		scaffold40_504202-504970	4.18	7.31e-09	2.8591		chr19_4840745-4840975	2.2	7.31e-09	1.50479		Lachesis_group3_20114155-20114678	5.1	7.31e-09	3.48837
scaffold_2_2812857-2814049	0.5	7.31e-09	0.342		scaffold40_628712-629017	4.06	7.31e-09	2.77702		chr19_4877033-4877417	0.26	7.31e-09	0.17784		Lachesis_group3_20164384-20164639	3.2	7.31e-09	2.18878
scaffold_2_2895716-2897085	0.29	7.31e-09	0.19836		scaffold40_636113-637506	0.43	7.31e-09	0.29412		chr19_4932703-4932820	3.04	7.31e-09	2.07934		Lachesis_group3_20175585-20176093	0.99	7.31e-09	0.67715
scaffold_2_2925824-2926986	2.64	7.31e-09	1.80575		scaffold40_727365-727836	4.86	7.31e-09	3.32421		chr19_5095279-5095649	0.82	7.31e-09	0.56088		Lachesis_group3_20205246-20205422	4.7	7.31e-09	3.21477
scaffold_2_3021052-3021463	1.73	7.31e-09	1.18331		scaffold40_755208-755521	1.29	7.31e-09	0.88235		chr19_5113802-5114130	1.23	7.31e-09	0.84131		Lachesis_group3_20304483-20305550	2.59	7.31e-09	1.77155
scaffold_2_3038271-3038379	7.84	7.31e-09	5.36252		scaffold40_926776-927143	2.51	7.31e-09	1.71683		chr19_5134355-5134719	7.09	7.31e-09	4.84952		Lachesis_group3_20358498-20359522	3.48	7.31e-09	2.3803
scaffold_2_3089198-3090447	3.04	7.31e-09	2.07934		scaffold40_1202310-1202715	1.5	7.31e-09	1.02599		chr19_5147711-5147987	0.36	7.31e-09	0.24624		Lachesis_group3_20390282-20390755	9.82	7.31e-09	6.71683
scaffold_2_3148137-3149264	5.29	7.31e-09	3.61833		scaffold40_1430425-1431144	0.84	7.31e-09	0.57456		chr19_5216633-5216865	3.98	7.31e-09	2.7223		Lachesis_group3_20526240-20526850	7.32	7.31e-09	5.00684
scaffold_2_3160157-3161414	4.44	7.31e-09	3.03694		scaffold37_11023-11733	0.14	7.31e-09	0.09576		chr19_5290384-5291046	2.15	7.31e-09	1.47059		Lachesis_group3_20566298-20568083	0.11	7.31e-09	0.07524
scaffold_2_3195684-3197227	1.31	7.31e-09	0.89603		scaffold37_150702-151160	7.88	7.31e-09	5.38988		chr19_5343416-5343762	2.95	7.31e-09	2.01778		Lachesis_group3_20808069-20808675	6.19	7.31e-09	4.23393
scaffold_2_3215962-3216459	6.77	7.31e-09	4.63064		scaffold37_160306-160614	1.32	7.31e-09	0.90287		chr19_5448792-5449098	0.99	7.31e-09	0.67715		Lachesis_group3_20842309-20843881	5.49	7.31e-09	3.75513
scaffold_2_3238759-3239154	6.37	7.31e-09	4.35705		scaffold37_181556-182978	0	7.31e-09	0		chr19_5454572-5454800	3.51	7.31e-09	2.40082		Lachesis_group3_20871037-20872797	5.13	7.31e-09	3.50889
scaffold_2_3249246-3249539	0.68	7.31e-09	0.46512		scaffold37_774458-775177	0.98	7.31e-09	0.67031		chr19_5459428-5460218	2.32	7.31e-09	1.58687		Lachesis_group3_20882720-20884117	3.61	7.31e-09	2.46922
scaffold_2_3337954-3338659	3.21	7.31e-09	2.19562		scaffold37_1187330-1187662	9.57	7.31e-09	6.54583		chr19_5470021-5470208	0	7.31e-09	0		Lachesis_group3_20910670-20912555	0.98	7.31e-09	0.67031
scaffold_2_3365620-3367057	4.17	7.31e-09	2.85226		scaffold37_1211496-1211692	0.51	7.31e-09	0.34884		chr19_5512506-5515027	1	7.31e-09	0.68399		Lachesis_group3_20964661-20966754	0.19	7.31e-09	0.12996
scaffold_2_3406144-3407576	1.2	7.31e-09	0.82079		scaffold37_1317830-1318061	6.52	7.31e-09	4.45964		chr19_5603460-5603706	3.77	7.31e-09	2.57866		Lachesis_group3_21020757-21022845	5.92	7.31e-09	4.04925
scaffold_2_3420272-3421452	4.38	7.31e-09	2.9959		scaffold39_30792-32017	0.25	7.31e-09	0.171		chr19_5611486-5611686	1.01	7.31e-09	0.69083		Lachesis_group3_21098591-21099263	11.73	7.31e-09	8.02326
scaffold_2_3478381-3479349	2.42	7.31e-09	1.65527		scaffold39_124911-125114	0	7.31e-09	0		chr19_5648628-5648865	1.42	7.31e-09	0.97127		Lachesis_group3_21154039-21155611	5.56	7.31e-09	3.80301
scaffold_2_3562980-3564448	0.41	7.31e-09	0.28044		scaffold39_330056-330359	2.82	7.31e-09	1.92886		chr19_5712336-5713143	1.64	7.31e-09	1.12175		Lachesis_group3_21179062-21180777	5.1	7.31e-09	3.48837
scaffold_2_3887317-3887797	3.19	7.31e-09	2.18194		scaffold39_470852-471562	0.99	7.31e-09	0.67715		chr19_6011653-6011973	2.24	7.31e-09	1.53215		Lachesis_group3_21233912-21234342	6.05	7.31e-09	4.13817
scaffold_2_3992231-3993568	7	7.31e-09	4.78796		scaffold39_720444-722420	4.21	7.31e-09	2.87962		chr19_6120291-6120818	0.19	7.31e-09	0.12996		Lachesis_group3_21252320-21253320	3.3	7.31e-09	2.25718
scaffold_2_4054719-4055791	4.75	7.31e-09	3.24897		scaffold39_739634-740990	6.52	7.31e-09	4.45964		chr19_6130626-6131181	8.71	7.31e-09	5.95759		Lachesis_group3_21279768-21280264	3.09	7.31e-09	2.11354
scaffold_2_4091248-4091470	1.46	7.31e-09	0.99863		scaffold39_767055-767401	2.34	7.31e-09	1.60055		chr19_6365786-6366075	0	7.31e-09	0		Lachesis_group3_21302041-21302698	1.43	7.31e-09	0.97811
scaffold_2_4095841-4097161	4.23	7.31e-09	2.8933		scaffold39_930938-931350	0.73	7.31e-09	0.49932		chr19_6427963-6428130	0	7.31e-09	0		Lachesis_group3_21316490-21317162	11.17	7.31e-09	7.64022
scaffold_2_4146096-4146282	1.62	7.31e-09	1.10807		scaffold39_948820-949053	0.43	7.31e-09	0.29412		chr19_6529911-6530464	2.97	7.31e-09	2.03146		Lachesis_group3_21350214-21350792	8.43	7.31e-09	5.76607
scaffold_2_4149866-4150020	3.99	7.31e-09	2.72914		scaffold39_1195538-1195759	0.45	7.31e-09	0.3078		chr19_6783412-6783940	7.93	7.31e-09	5.42408		Lachesis_group3_21367184-21367609	0	7.31e-09	0
scaffold_2_4158054-4158639	2.86	7.31e-09	1.95622		scaffold39_1215237-1215492	0.4	7.31e-09	0.2736		chr19_6973417-6973583	0.6	7.31e-09	0.4104		Lachesis_group3_21392990-21394183	1.62	7.31e-09	1.10807
scaffold_2_4159084-4159816	2.22	7.31e-09	1.51847		scaffold39_1449807-1450235	1.66	7.31e-09	1.13543		chr19_7037921-7038091	1.18	7.31e-09	0.80711		Lachesis_group3_21485828-21486298	0	7.31e-09	0
scaffold_2_4178000-4178227	0.88	7.31e-09	0.60192		scaffold70_23791-24011	0	7.31e-09	0		chr19_7582984-7583253	5.96	7.31e-09	4.07661		Lachesis_group3_21490725-21492895	1.95	7.31e-09	1.33379
scaffold_2_4233839-4233978	4.77	7.31e-09	3.26265		scaffold70_26409-26629	0	7.31e-09	0		chr19_7613665-7614279	0.16	7.31e-09	0.10944		Lachesis_group3_21543634-21545282	2.3	7.31e-09	1.57319
scaffold_2_4322694-4322855	0.62	7.31e-09	0.42408		scaffold70_243477-244418	8.78	7.31e-09	6.00547		chr19_7628164-7628662	6.55	7.31e-09	4.48016		Lachesis_group3_21644771-21646804	3.21	7.31e-09	2.19562
scaffold_2_4393362-4394798	4.92	7.31e-09	3.36525		scaffold70_373011-373407	6.45	7.31e-09	4.41176		chr19_7699996-7700309	6.87	7.31e-09	4.69904		Lachesis_group3_21667046-21667406	0.28	7.31e-09	0.19152
scaffold_2_4427385-4428340	1.59	7.31e-09	1.08755		scaffold70_558413-561488	0	7.31e-09	0		chr19_7891493-7891866	4.46	7.31e-09	3.05062		Lachesis_group3_21696124-21696508	4.04	7.31e-09	2.76334
scaffold_2_4546483-4546788	2.17	7.31e-09	1.48427		scaffold70_561077-564467	0.03	7.31e-09	0.02052		chr19_7957596-7958360	5.5	7.31e-09	3.76197		Lachesis_group3_21775509-21777019	1.47	7.31e-09	1.00547
scaffold_2_4611927-4612362	0	7.31e-09	0		scaffold70_623417-623754	1.71	7.31e-09	1.16963		chr19_8044627-8044894	2.45	7.31e-09	1.67579		Lachesis_group3_21873569-21873792	2.78	7.31e-09	1.9015
scaffold_2_4631150-4631385	3.03	7.31e-09	2.0725		scaffold70_636172-636387	2.89	7.31e-09	1.97674		chr19_8354619-8354988	1.93	7.31e-09	1.32011		Lachesis_group3_21905623-21907577	5.97	7.31e-09	4.08345
scaffold_2_4665553-4666213	1.22	7.31e-09	0.83447		scaffold70_827192-827985	2.83	7.31e-09	1.9357		chr19_8475107-8475350	2.46	7.31e-09	1.68263		Lachesis_group3_21937021-21937308	0.7	7.31e-09	0.4788
scaffold_2_4687752-4689164	5.25	7.31e-09	3.59097		scaffold70_983909-984139	0	7.31e-09	0		chr19_8489615-8489777	3.14	7.31e-09	2.14774		Lachesis_group3_21976003-21976226	2.78	7.31e-09	1.9015
scaffold_2_4692187-4692302	0.87	7.31e-09	0.59508		scaffold70_1026434-1026778	1.21	7.31e-09	0.82763		chr19_8652635-8652913	0.36	7.31e-09	0.24624		Lachesis_group3_22008013-22009710	1.25	7.31e-09	0.85499
scaffold_2_4711587-4711793	0	7.31e-09	0		scaffold70_1192147-1192441	0.34	7.31e-09	0.23256		chr19_8759111-8760323	8.62	7.31e-09	5.89603		Lachesis_group3_22016313-22018238	4.95	7.31e-09	3.38577
scaffold_2_4754038-4754376	1.86	7.31e-09	1.27223		scaffold70_1289588-1290380	2.05	7.31e-09	1.40219		chr19_8949941-8950267	0.97	7.31e-09	0.66347		Lachesis_group3_22059385-22060876	1.08	7.31e-09	0.73871
scaffold_2_4773972-4775359	0.22	7.31e-09	0.15048		scaffold70_1331039-1331437	7.12	7.31e-09	4.87004		chr19_8978393-8978504	3.68	7.31e-09	2.5171		Lachesis_group3_22102126-22102795	11.43	7.31e-09	7.81806
scaffold_2_4896439-4896640	8.27	7.31e-09	5.65663		scaffold70_1342017-1342457	1.14	7.31e-09	0.77975		chr19_9213098-9213672	5.25	7.31e-09	3.59097		Lachesis_group3_22115628-22116241	0.98	7.31e-09	0.67031
scaffold_2_4968539-4968869	0	7.31e-09	0		scaffold1_23656-24060	2.78	7.31e-09	1.9015		chr19_9284360-9286252	1.71	7.31e-09	1.16963		Lachesis_group3_22179020-22179444	0.47	7.31e-09	0.32148
scaffold_2_5035580-5035825	1.64	7.31e-09	1.12175		scaffold1_431784-431988	2.5	7.31e-09	1.70999		chr19_9317526-9317933	0.25	7.31e-09	0.171		Lachesis_group3_22318204-22318504	0	7.31e-09	0
scaffold_2_5226292-5226537	0.41	7.31e-09	0.28044		scaffold1_673589-673777	8.55	7.31e-09	5.84815		chr19_9353013-9353786	5.38	7.31e-09	3.67989		Lachesis_group3_22384957-22386471	2.44	7.31e-09	1.66895
scaffold_2_5237261-5238457	5.12	7.31e-09	3.50205		scaffold1_806718-807544	1.84	7.31e-09	1.25855		chr19_9452740-9452902	0	7.31e-09	0		Lachesis_group3_22440301-22441261	3.99	7.31e-09	2.72914
scaffold_2_5257328-5257750	0.72	7.31e-09	0.49248		scaffold1_1404782-1406105	2.24	7.31e-09	1.53215		chr19_9470712-9470932	1.84	7.31e-09	1.25855		Lachesis_group3_22508128-22508525	5.81	7.31e-09	3.97401
scaffold_2_5276269-5276464	2.6	7.31e-09	1.77839		scaffold1_1438904-1439318	1.97	7.31e-09	1.34747		chr19_9625294-9627420	1.67	7.31e-09	1.14227		Lachesis_group3_22634906-22637122	0.45	7.31e-09	0.3078
scaffold_2_5307693-5308153	3.81	7.31e-09	2.60602		scaffold1_1476632-1476827	2.62	7.31e-09	1.79207		chr19_9639048-9641536	4.54	7.31e-09	3.10534		Lachesis_group3_22686923-22687083	3.87	7.31e-09	2.64706
scaffold_2_5313674-5314749	10.18	7.31e-09	6.96306		scaffold1_1513997-1514564	0	7.31e-09	0		chr19_9707277-9707526	4.96	7.31e-09	3.39261		Lachesis_group3_22694083-22695240	4.78	7.31e-09	3.26949
scaffold_2_5333003-5333180	7.62	7.31e-09	5.21204		scaffold1_1645265-1646055	0.89	7.31e-09	0.60876		chr19_9850473-9850832	3.47	7.31e-09	2.37346		Lachesis_group3_22763097-22763325	0.88	7.31e-09	0.60192
scaffold_2_5344511-5344861	3.54	7.31e-09	2.42134		scaffold1_1702560-1702793	0.86	7.31e-09	0.58824		chr19_9894566-9894739	0.59	7.31e-09	0.40356		Lachesis_group3_22786007-22786273	3.88	7.31e-09	2.6539
scaffold_2_5362786-5363377	3.28	7.31e-09	2.2435		scaffold1_1755243-1755872	1.12	7.31e-09	0.76607		chr19_9925220-9925472	2.14	7.31e-09	1.46375		Lachesis_group3_22792072-22792272	2.02	7.31e-09	1.38167
scaffold_2_5409939-5410621	1.79	7.31e-09	1.22435		scaffold1_1835333-1836121	0.9	7.31e-09	0.6156		chr19_9933726-9933943	0	7.31e-09	0		Lachesis_group3_22815002-22817104	0.14	7.31e-09	0.09576
scaffold_2_5413864-5414445	3.35	7.31e-09	2.29138		scaffold1_2089187-2089601	0.73	7.31e-09	0.49932		chr19_10066340-10067039	5.86	7.31e-09	4.00821		Lachesis_group3_22850250-22850404	0	7.31e-09	0
scaffold_2_5439128-5441353	2.31	7.31e-09	1.58003		scaffold1_2167025-2167771	7.25	7.31e-09	4.95896		chr19_10143156-10143259	5.05	7.31e-09	3.45417		Lachesis_group3_22861665-22862226	7.69	7.31e-09	5.25992
scaffold_2_5507991-5509001	0	7.31e-09	0		scaffold1_2213003-2213391	0.52	7.31e-09	0.35568		chr19_10180751-10181109	3.44	7.31e-09	2.35294		Lachesis_group3_22898185-22898656	0.43	7.31e-09	0.29412
scaffold_2_5552474-5553018	0	7.31e-09	0		scaffold1_2352779-2352975	0.51	7.31e-09	0.34884		chr19_10210674-10210847	3.25	7.31e-09	2.22298		Lachesis_group3_22955527-22956410	0.34	7.31e-09	0.23256
scaffold_2_5667811-5668262	3.42	7.31e-09	2.33926		scaffold1_2541551-2541963	0.73	7.31e-09	0.49932		chr19_10215372-10217410	1.34	7.31e-09	0.91655		Lachesis_group3_23101520-23102072	4.33	7.31e-09	2.9617
scaffold_2_5672546-5673230	3.15	7.31e-09	2.15458		scaffold1_2899627-2900413	0.77	7.31e-09	0.52668		chr19_10283867-10286030	2.86	7.31e-09	1.95622		Lachesis_group3_23142362-23143877	3.46	7.31e-09	2.36662
scaffold_2_5722364-5722760	0.51	7.31e-09	0.34884		scaffold1_2930202-2930360	1.27	7.31e-09	0.86867		chr19_10573763-10573989	2.24	7.31e-09	1.53215		Lachesis_group3_23191905-23193662	0.06	7.31e-09	0.04104
scaffold_2_5773468-5774124	2.48	7.31e-09	1.69631		scaffold1_3104233-3104672	6.22	7.31e-09	4.25445		chr19_10816801-10816952	4.11	7.31e-09	2.81122		Lachesis_group3_23232597-23232778	10.09	7.31e-09	6.9015
scaffold_2_5791437-5792633	0.25	7.31e-09	0.171		scaffold1_3256892-3257209	0.95	7.31e-09	0.64979		chr19_10864569-10864743	11.61	7.31e-09	7.94118		Lachesis_group3_23345729-23346259	2.11	7.31e-09	1.44323
scaffold_2_5834521-5834859	12.48	7.31e-09	8.53625		scaffold1_3467342-3467725	4.26	7.31e-09	2.91382		chr19_11012848-11013321	5.92	7.31e-09	4.04925		Lachesis_group3_23357850-23359500	2.67	7.31e-09	1.82627
scaffold_2_5856364-5856650	3.34	7.31e-09	2.28454		scaffold1_3558719-3559485	1.35	7.31e-09	0.92339		chr19_11033654-11034084	8.02	7.31e-09	5.48564		Lachesis_group3_23440469-23442545	2.31	7.31e-09	1.58003
scaffold_2_5871225-5871859	1.11	7.31e-09	0.75923		scaffold1_3742514-3742770	5.72	7.31e-09	3.91245		chr19_11160429-11160658	0.88	7.31e-09	0.60192		Lachesis_group3_23491507-23491985	4.96	7.31e-09	3.39261
scaffold_2_5895369-5895834	0.22	7.31e-09	0.15048		scaffold1_3765078-3765670	3.56	7.31e-09	2.43502		chr19_11192104-11192719	0	7.31e-09	0		Lachesis_group3_23631843-23632325	0.21	7.31e-09	0.14364
scaffold_2_5997641-5997765	2.44	7.31e-09	1.66895		scaffold1_4081075-4081342	1.13	7.31e-09	0.77291		chr19_11260578-11261802	4.01	7.31e-09	2.74282		Lachesis_group3_23696199-23696675	4.14	7.31e-09	2.83174
scaffold_2_6010102-6011295	0.51	7.31e-09	0.34884		scaffold1_4144247-4144395	3.8	7.31e-09	2.59918		chr19_11291526-11293447	1.69	7.31e-09	1.15595		Lachesis_group3_23705344-23705757	9.54	7.31e-09	6.52531
scaffold_2_6042545-6043040	1.02	7.31e-09	0.69767		scaffold1_4144247-4144395	3.8	7.31e-09	2.59918		chr19_11421650-11423250	3.26	7.31e-09	2.22982		Lachesis_group3_23732113-23732436	2.86	7.31e-09	1.95622
scaffold_2_6203294-6204839	0.13	7.31e-09	0.08892		scaffold1_4144247-4144395	3.8	7.31e-09	2.59918		chr19_11491417-11491760	3.81	7.31e-09	2.60602		Lachesis_group3_23766359-23767171	4.59	7.31e-09	3.13953
scaffold_2_6331467-6331730	2.71	7.31e-09	1.85363		scaffold1_4214592-4214878	2.5	7.31e-09	1.70999		chr19_11523797-11525712	1.96	7.31e-09	1.34063		Lachesis_group3_23767253-23767808	3.06	7.31e-09	2.09302
scaffold_2_6363789-6365205	0.93	7.31e-09	0.63611		scaffold1_4371115-4371853	6.44	7.31e-09	4.40492		chr19_11545483-11545668	3.89	7.31e-09	2.66074		Lachesis_group3_23819335-23820917	0	7.31e-09	0
scaffold_2_6474141-6474366	4.56	7.31e-09	3.11902		scaffold1_4460265-4460575	0.32	7.31e-09	0.21888		chr19_11575685-11577074	1.53	7.31e-09	1.04651		Lachesis_group3_23853949-23854163	4.81	7.31e-09	3.29001
scaffold_2_6511892-6513148	0.24	7.31e-09	0.16416		scaffold1_4516268-4516716	5.45	7.31e-09	3.72777		chr19_11596346-11596920	2.12	7.31e-09	1.45007		Lachesis_group3_24021087-24023348	0.09	7.31e-09	0.06156
scaffold_2_6545173-6545294	5.09	7.31e-09	3.48153		scaffold1_4551895-4552167	4.15	7.31e-09	2.83858		chr19_11726426-11728346	1.26	7.31e-09	0.86183		Lachesis_group3_24179797-24180007	7.66	7.31e-09	5.2394
scaffold_2_6590961-6591647	2.52	7.31e-09	1.72367		scaffold1_4902754-4903121	0.55	7.31e-09	0.3762		chr19_11844869-11846307	4.27	7.31e-09	2.92066		Lachesis_group3_24181140-24181347	1.03	7.31e-09	0.70451
scaffold_2_7056038-7056322	1.78	7.31e-09	1.21751		scaffold1_4917368-4917745	2.8	7.31e-09	1.91518		chr19_11896680-11898190	3.47	7.31e-09	2.37346		Lachesis_group3_24198545-24198967	1.19	7.31e-09	0.81395
scaffold_2_7136843-7137352	6.88	7.31e-09	4.70588		scaffold1_5334821-5335232	0.49	7.31e-09	0.33516		chr19_11957720-11957869	7.74	7.31e-09	5.29412		Lachesis_group3_24329789-24332940	0.16	7.31e-09	0.10944
scaffold_2_7272918-7273110	4.36	7.31e-09	2.98222		scaffold1_5348128-5348318	2.14	7.31e-09	1.46375		chr19_11974797-11975028	4.11	7.31e-09	2.81122		Lachesis_group3_24581550-24583016	0.82	7.31e-09	0.56088
scaffold_2_7281087-7281429	0.88	7.31e-09	0.60192		scaffold1_5411584-5412966	4.11	7.31e-09	2.81122		chr19_11984710-11986029	3.66	7.31e-09	2.50342		Lachesis_group3_24594788-24595211	1.67	7.31e-09	1.14227
scaffold_2_7294385-7295198	10.46	7.31e-09	7.15458		scaffold1_5480508-5482513	5.09	7.31e-09	3.48153		chr19_12013444-12013831	0.78	7.31e-09	0.53352		Lachesis_group3_24646032-24646323	4.66	7.31e-09	3.18741
scaffold_2_7302331-7303004	1.81	7.31e-09	1.23803		scaffold1_5547210-5547456	0.41	7.31e-09	0.28044		chr19_12013835-12015513	0.6	7.31e-09	0.4104		Lachesis_group3_24707411-24707672	0	7.31e-09	0
scaffold_2_7507739-7508295	0	7.31e-09	0		scaffold1_5572191-5572425	0.86	7.31e-09	0.58824		chr19_12033286-12035206	1.1	7.31e-09	0.75239		Lachesis_group3_24743669-24744175	4.82	7.31e-09	3.29685
scaffold_2_7521168-7521274	4.84	7.31e-09	3.31053		scaffold1_5788622-5789422	2.69	7.31e-09	1.83995		chr19_12063344-12065112	4.16	7.31e-09	2.84542		Lachesis_group3_24823226-24823357	3.92	7.31e-09	2.68126
scaffold_2_7534645-7535513	1.4	7.31e-09	0.95759		scaffold1_5804739-5805580	2.05	7.31e-09	1.40219		chr19_12111885-12113377	1.02	7.31e-09	0.69767		Lachesis_group3_24859724-24859911	0.61	7.31e-09	0.41724
scaffold_2_7581569-7582688	3.21	7.31e-09	2.19562		scaffold1_5813320-5813838	7.41	7.31e-09	5.0684		chr19_12153318-12153581	0.38	7.31e-09	0.25992		Lachesis_group3_24878008-24878786	4.54	7.31e-09	3.10534
scaffold_2_7739256-7739551	3.46	7.31e-09	2.36662		scaffold1_5815928-5816541	6.16	7.31e-09	4.21341		chr19_12295441-12297361	2.01	7.31e-09	1.37483		Lachesis_group3_24914780-24916981	1.62	7.31e-09	1.10807
scaffold_2_8187520-8187801	2.9	7.31e-09	1.98358		scaffold1_6155215-6155971	13.66	7.31e-09	9.34337		chr19_12357676-12357888	4.89	7.31e-09	3.34473		Lachesis_group3_24933817-24934394	0.35	7.31e-09	0.2394
scaffold_2_8204244-8204356	4.6	7.31e-09	3.14637		scaffold1_6173739-6173911	3.55	7.31e-09	2.42818		chr19_12520770-12521194	4.38	7.31e-09	2.9959		Lachesis_group3_24999795-25000000	0.49	7.31e-09	0.33516
scaffold_2_8234816-8235168	6.53	7.31e-09	4.46648		scaffold1_6190844-6191263	1.01	7.31e-09	0.69083		chr19_12535990-12537798	2.13	7.31e-09	1.45691		Lachesis_group3_25027681-25028568	1.37	7.31e-09	0.93707
scaffold_2_8622015-8622987	0.73	7.31e-09	0.49932		scaffold1_6214754-6215031	4.47	7.31e-09	3.05746		chr19_12586085-12586608	3.77	7.31e-09	2.57866		Lachesis_group3_25199092-25199365	2.74	7.31e-09	1.87415
scaffold_2_8639244-8639496	5.83	7.31e-09	3.98769		scaffold1_6222265-6222748	9.03	7.31e-09	6.17647		chr19_12696958-12699076	4.8	7.31e-09	3.28317		Lachesis_group3_25211954-25212094	0.71	7.31e-09	0.48564
scaffold_2_8830768-8832105	2.37	7.31e-09	1.62107		scaffold1_6273663-6274073	1.26	7.31e-09	0.86183		chr19_12711825-12712175	0.86	7.31e-09	0.58824		Lachesis_group3_25317324-25317880	1.87	7.31e-09	1.27907
scaffold_2_8939280-8940092	0.74	7.31e-09	0.50616		scaffold1_6314996-6315376	1.59	7.31e-09	1.08755		chr19_12812284-12812630	1.53	7.31e-09	1.04651		Lachesis_group3_25383193-25383330	6.08	7.31e-09	4.15869
scaffold_2_8939738-8939894	0	7.31e-09	0		scaffold1_6329059-6330291	7.12	7.31e-09	4.87004		chr19_12814759-12816835	0.68	7.31e-09	0.46512		Lachesis_group3_25384919-25386637	4.91	7.31e-09	3.35841
scaffold_2_9002460-9002637	4.1	7.31e-09	2.80438		scaffold1_6350375-6350740	2.52	7.31e-09	1.72367		chr19_12839468-12840042	1.59	7.31e-09	1.08755		Lachesis_group3_25405673-25405885	4.11	7.31e-09	2.81122
scaffold_2_9117742-9118429	1.33	7.31e-09	0.90971		scaffold1_6532596-6532922	0.92	7.31e-09	0.62927		chr19_12946249-12946480	0	7.31e-09	0		Lachesis_group3_25431010-25431195	3.31	7.31e-09	2.26402
scaffold_2_9251773-9252183	0.49	7.31e-09	0.33516		scaffold1_6666148-6666388	1.68	7.31e-09	1.14911		chr19_12962546-12964324	2.84	7.31e-09	1.94254		Lachesis_group3_25481818-25482540	4.3	7.31e-09	2.94118
scaffold_2_9407227-9408034	8.21	7.31e-09	5.6156		scaffold1_6881402-6881616	0.94	7.31e-09	0.64295		chr19_13022676-13024139	4.32	7.31e-09	2.95486		Lachesis_group3_25615825-25615971	0.68	7.31e-09	0.46512
scaffold_2_9419657-9420329	1.05	7.31e-09	0.71819		scaffold46_6304-7369	6.47	7.31e-09	4.42544		chr19_13113888-13114465	4.08	7.31e-09	2.7907		Lachesis_group3_25679751-25680025	0.73	7.31e-09	0.49932
scaffold_2_9430533-9431788	0	7.31e-09	0		scaffold46_139887-140195	2.65	7.31e-09	1.81259		chr19_13160301-13161790	1.3	7.31e-09	0.88919		Lachesis_group3_25911468-25912775	0.15	7.31e-09	0.1026
scaffold_2_9770472-9771124	0.31	7.31e-09	0.21204		scaffold46_268161-269323	4.5	7.31e-09	3.07798		chr19_13191440-13191655	0	7.31e-09	0		Lachesis_group3_26009800-26012112	1.17	7.31e-09	0.80027
scaffold_2_9816276-9816492	0	7.31e-09	0		scaffold46_304493-305489	4.02	7.31e-09	2.74966		chr19_13210069-13211727	5.32	7.31e-09	3.63885		Lachesis_group3_26072906-26073168	0	7.31e-09	0
scaffold_2_10171673-10171916	1.67	7.31e-09	1.14227		scaffold46_318284-318658	4.46	7.31e-09	3.05062		chr19_13308474-13310121	0.92	7.31e-09	0.62927		Lachesis_group3_26323523-26324207	4.5	7.31e-09	3.07798
scaffold_2_10256660-10257049	0	7.31e-09	0		scaffold46_338891-339267	1.34	7.31e-09	0.91655		chr19_13345193-13347146	2.85	7.31e-09	1.94938		Lachesis_group3_26346762-26347610	0.38	7.31e-09	0.25992
scaffold_2_10284331-10284576	1.65	7.31e-09	1.12859		scaffold46_367569-367979	1.23	7.31e-09	0.84131		chr19_13421796-13423750	1.83	7.31e-09	1.25171		Lachesis_group3_26494274-26494380	5.84	7.31e-09	3.99453
scaffold_2_10346999-10347220	5.27	7.31e-09	3.60465		scaffold46_418064-418456	2.33	7.31e-09	1.59371		chr19_13458854-13459042	0.53	7.31e-09	0.36252		Lachesis_group3_26711456-26711606	5.28	7.31e-09	3.61149
scaffold_2_10628714-10628938	0.89	7.31e-09	0.60876		scaffold46_581175-581918	0.4	7.31e-09	0.2736		chr19_13477141-13477718	4.67	7.31e-09	3.19425		Lachesis_group3_26730408-26732499	2.27	7.31e-09	1.55267
scaffold_2_10703794-10704809	1.19	7.31e-09	0.81395		scaffold46_843246-843478	0.93	7.31e-09	0.63611		chr19_13526134-13526532	1.27	7.31e-09	0.86867		Lachesis_group3_26820686-26821059	3.39	7.31e-09	2.31874
scaffold_2_10919139-10919805	0.91	7.31e-09	0.62244		scaffold46_895973-896779	2.78	7.31e-09	1.9015		chr19_13534470-13536206	2.31	7.31e-09	1.58003		Lachesis_group3_26852165-26852605	1.38	7.31e-09	0.94391
scaffold_2_10948816-10949539	4.44	7.31e-09	3.03694		scaffold46_981431-981619	2.27	7.31e-09	1.55267		chr19_13683252-13683689	0	7.31e-09	0		Lachesis_group3_27063571-27064157	0	7.31e-09	0
scaffold_2_11002319-11003303	9.2	7.31e-09	6.29275		scaffold46_1123239-1123689	2.73	7.31e-09	1.86731		chr19_13743678-13744234	1.63	7.31e-09	1.11491		Lachesis_group3_27157520-27159633	2.03	7.31e-09	1.38851
scaffold_2_11022820-11023417	5.23	7.31e-09	3.57729		scaffold44_1922-2175	5.79	7.31e-09	3.96033		chr19_13797173-13798015	3.23	7.31e-09	2.2093		Lachesis_group3_27174279-27174559	9.45	7.31e-09	6.46375
scaffold_2_11103730-11104144	0.24	7.31e-09	0.16416		scaffold44_73588-73810	8.61	7.31e-09	5.88919		chr19_13861319-13861963	0.16	7.31e-09	0.10944		Lachesis_group3_27198946-27199144	0.53	7.31e-09	0.36252
scaffold_2_11154361-11155746	0	7.31e-09	0		scaffold44_164424-165126	1.29	7.31e-09	0.88235		chr19_13899474-13899620	5.69	7.31e-09	3.89193		Lachesis_group3_27245587-27247338	0.34	7.31e-09	0.23256
scaffold_2_11265361-11265842	2.97	7.31e-09	2.03146		scaffold44_238325-239175	0.83	7.31e-09	0.56772		chr19_13974580-13975072	1.02	7.31e-09	0.69767		Lachesis_group3_27461812-27462244	0.46	7.31e-09	0.31464
scaffold_2_11403375-11403659	1.06	7.31e-09	0.72503		scaffold44_321270-322122	6.71	7.31e-09	4.5896		chr19_14185545-14185690	0	7.31e-09	0		Lachesis_group3_27598732-27599262	1.53	7.31e-09	1.04651
scaffold_2_11410513-11411564	4.52	7.31e-09	3.09166		scaffold44_414097-414461	1.39	7.31e-09	0.95075		chr19_14294857-14296747	4.51	7.31e-09	3.08482		Lachesis_group3_27661667-27663109	1.78	7.31e-09	1.21751
scaffold_2_11553312-11553432	6.09	7.31e-09	4.16553		scaffold44_473185-473474	0.69	7.31e-09	0.47196		chr19_14336732-14339164	3.31	7.31e-09	2.26402		Lachesis_group3_27693240-27693555	0.96	7.31e-09	0.65663
scaffold_2_11558032-11559174	3.15	7.31e-09	2.15458		scaffold44_585110-585310	9.1	7.31e-09	6.22435		chr19_14379559-14380340	5.07	7.31e-09	3.46785		Lachesis_group3_27707909-27708041	3.26	7.31e-09	2.22982
scaffold_2_11623875-11625102	1.57	7.31e-09	1.07387		scaffold44_590979-591366	5.94	7.31e-09	4.06293		chr19_14398600-14398925	0.31	7.31e-09	0.21204		Lachesis_group3_27880763-27881145	12.01	7.31e-09	8.21477
scaffold_2_11803384-11804789	0	7.31e-09	0		scaffold44_647438-648280	8.28	7.31e-09	5.66347		chr19_14455852-14456171	0	7.31e-09	0		Lachesis_group3_27882047-27884278	1.41	7.31e-09	0.96443
scaffold_2_11985848-11987325	7.01	7.31e-09	4.7948		scaffold44_673578-673802	0	7.31e-09	0		chr19_14475808-14476016	7.08	7.31e-09	4.84268		Lachesis_group3_27903718-27904034	1.6	7.31e-09	1.09439
scaffold_2_12041574-12041858	5.31	7.31e-09	3.63201		scaffold44_772743-774056	1.39	7.31e-09	0.95075		chr19_14514640-14515137	0.4	7.31e-09	0.2736		Lachesis_group3_27913041-27913564	1.36	7.31e-09	0.93023
scaffold_2_12059160-12059408	1.63	7.31e-09	1.11491		scaffold44_829306-829529	0.45	7.31e-09	0.3078		chr19_14569240-14569349	0	7.31e-09	0		Lachesis_group3_27965965-27966281	2.25	7.31e-09	1.53899
scaffold_2_12160570-12160800	4.49	7.31e-09	3.07114		scaffold44_905193-905828	0	7.31e-09	0		chr19_14590172-14590755	7.29	7.31e-09	4.98632		Lachesis_group3_27975282-27975804	2.05	7.31e-09	1.40219
scaffold_2_12162746-12164196	0.28	7.31e-09	0.19152		scaffold44_921125-921535	1.48	7.31e-09	1.01231		chr19_14695558-14695877	1.26	7.31e-09	0.86183		Lachesis_group3_28025885-28026031	2.08	7.31e-09	1.42271
scaffold_2_12257643-12258323	3.64	7.31e-09	2.48974		scaffold44_967786-968164	0.26	7.31e-09	0.17784		chr19_14736952-14737209	0.78	7.31e-09	0.53352		Lachesis_group3_28043088-28043343	2.01	7.31e-09	1.37483
scaffold_2_12264695-12265254	0.54	7.31e-09	0.36936		scaffold44_999382-999651	7.47	7.31e-09	5.10944		chr19_14779016-14780824	3.16	7.31e-09	2.16142		Lachesis_group3_28060103-28060963	4.47	7.31e-09	3.05746
scaffold_2_12274805-12275131	0	7.31e-09	0		scaffold44_1371358-1371930	2.33	7.31e-09	1.59371		chr19_14789219-14790754	1.65	7.31e-09	1.12859		Lachesis_group3_28239916-28240745	0.73	7.31e-09	0.49932
scaffold_2_12294701-12295104	0.75	7.31e-09	0.513		scaffold45_234361-234725	3.83	7.31e-09	2.6197		chr19_14812726-14812889	2.48	7.31e-09	1.69631		Lachesis_group3_28263270-28263469	0.5	7.31e-09	0.342
scaffold_2_12488011-12488689	5.07	7.31e-09	3.46785		scaffold45_360519-360715	1.03	7.31e-09	0.70451		chr19_14862733-14863087	0.57	7.31e-09	0.38988		Lachesis_group3_28270653-28270764	0	7.31e-09	0
scaffold_2_12506147-12506757	0.16	7.31e-09	0.10944		scaffold45_514848-515537	0	7.31e-09	0		chr19_14930279-14931555	4.73	7.31e-09	3.23529		Lachesis_group3_28304194-28305076	0.8	7.31e-09	0.5472
scaffold_2_12603295-12604336	0	7.31e-09	0		scaffold45_622113-622823	1.28	7.31e-09	0.87551		chr19_14995962-14996271	0	7.31e-09	0		Lachesis_group3_28331726-28332272	1.11	7.31e-09	0.75923
scaffold_2_12695061-12695597	3.26	7.31e-09	2.22982		scaffold45_925473-925807	1.87	7.31e-09	1.27907		chr19_15062385-15062789	0	7.31e-09	0		Lachesis_group3_28350331-28350484	0	7.31e-09	0
scaffold_2_12770340-12770800	5.55	7.31e-09	3.79617		scaffold45_1393047-1393830	1.68	7.31e-09	1.14911		chr19_15111367-15113361	0.05	7.31e-09	0.0342		Lachesis_group3_28384577-28385100	0	7.31e-09	0
scaffold_2_12980290-12981630	1.85	7.31e-09	1.26539		scaffold114_75457-75713	6.56	7.31e-09	4.487		chr19_15145851-15146067	2.35	7.31e-09	1.60739		Lachesis_group3_28395980-28396298	4.57	7.31e-09	3.12585
scaffold_2_13012615-13013411	0.5	7.31e-09	0.342		scaffold114_105051-105341	0	7.31e-09	0		chr19_15336776-15337633	9.13	7.31e-09	6.24487		Lachesis_group3_28417996-28418362	1.66	7.31e-09	1.13543
scaffold_2_13027289-13028610	2.24	7.31e-09	1.53215		scaffold114_164862-166118	6.69	7.31e-09	4.57592		chr19_15340214-15340411	10.28	7.31e-09	7.03146		Lachesis_group3_28580984-28581126	5.12	7.31e-09	3.50205
scaffold_2_13071587-13072945	6.2	7.31e-09	4.24077		scaffold114_203149-203592	1.65	7.31e-09	1.12859		chr19_15361853-15362623	5.29	7.31e-09	3.61833		Lachesis_group3_28597578-28597856	6.49	7.31e-09	4.43912
scaffold_2_13123916-13124391	3.65	7.31e-09	2.49658		scaffold114_263295-263663	4.49	7.31e-09	3.07114		chr19_15406365-15406637	9.22	7.31e-09	6.30643		Lachesis_group3_28653675-28654144	0	7.31e-09	0
scaffold_2_13162952-13164152	5.33	7.31e-09	3.64569		scaffold114_293757-294923	3.19	7.31e-09	2.18194		chr19_15455081-15456625	2.71	7.31e-09	1.85363		Lachesis_group3_28789428-28789580	0	7.31e-09	0
scaffold_2_13322961-13324427	6.38	7.31e-09	4.36389		scaffold114_339191-340324	6.54	7.31e-09	4.47332		chr19_15471775-15471942	8.18	7.31e-09	5.59508		Lachesis_group3_28935146-28935716	0.18	7.31e-09	0.12312
scaffold_2_13400474-13400648	4.56	7.31e-09	3.11902		scaffold114_405114-405831	4.94	7.31e-09	3.37893		chr19_15518094-15518484	3.96	7.31e-09	2.70862		Lachesis_group3_29053704-29054607	4.26	7.31e-09	2.91382
scaffold_2_13573875-13575108	5.17	7.31e-09	3.53625		scaffold114_648753-650028	6.53	7.31e-09	4.46648		chr19_15547815-15549561	3.86	7.31e-09	2.64022		Lachesis_group3_29193787-29193976	8.5	7.31e-09	5.81395
scaffold_2_13613893-13615244	5.7	7.31e-09	3.89877		scaffold114_716459-716990	7.09	7.31e-09	4.84952		chr19_15616395-15616566	1.77	7.31e-09	1.21067		Lachesis_group3_29238094-29238244	2.02	7.31e-09	1.38167
scaffold_2_13687270-13687556	0	7.31e-09	0		scaffold114_1042044-1042876	8.96	7.31e-09	6.12859		chr19_15644646-15647758	0.48	7.31e-09	0.32832		Lachesis_group3_29292590-29293072	1.26	7.31e-09	0.86183
scaffold_2_13698019-13698702	2.84	7.31e-09	1.94254		scaffold114_1125411-1125528	0.85	7.31e-09	0.5814		chr19_15695416-15696145	3.7	7.31e-09	2.53078		Lachesis_group3_29354848-29355164	5.57	7.31e-09	3.80985
scaffold_2_13729660-13730290	1.63	7.31e-09	1.11491		scaffold114_1352833-1353005	2.37	7.31e-09	1.62107		chr19_15747782-15748118	0	7.31e-09	0		Lachesis_group3_29358068-29358233	0	7.31e-09	0
scaffold_2_13789591-13790142	0	7.31e-09	0		scaffold97_30523-31019	5.86	7.31e-09	4.00821		chr19_15819627-15819891	1.53	7.31e-09	1.04651		Lachesis_group3_29358107-29358233	0	7.31e-09	0
scaffold_2_13811344-13811698	10.88	7.31e-09	7.44186		scaffold97_278828-279114	6.28	7.31e-09	4.29549		chr19_16096761-16097207	2.28	7.31e-09	1.55951		Lachesis_group3_29362894-29363494	0.5	7.31e-09	0.342
scaffold_2_13882621-13883251	8.15	7.31e-09	5.57456		scaffold97_394703-395345	3.32	7.31e-09	2.27086		chr19_16129700-16130000	3.07	7.31e-09	2.09986		Lachesis_group3_29430375-29430561	5.68	7.31e-09	3.88509
scaffold_2_14040779-14042068	6.96	7.31e-09	4.7606		scaffold97_444538-445415	2.55	7.31e-09	1.74419		chr19_16136605-16136915	1.3	7.31e-09	0.88919		Lachesis_group3_29430997-29431539	2.45	7.31e-09	1.67579
scaffold_2_14084031-14085390	1.8	7.31e-09	1.23119		scaffold97_470289-472908	4.3	7.31e-09	2.94118		chr19_16194654-16196131	3.64	7.31e-09	2.48974		Lachesis_group3_29444272-29444573	0	7.31e-09	0
scaffold_2_14302385-14303935	0.58	7.31e-09	0.39672		scaffold97_505197-508429	0.19	7.31e-09	0.12996		chr19_16386756-16387057	1.69	7.31e-09	1.15595		Lachesis_group3_29457291-29457761	0	7.31e-09	0
scaffold_2_14350459-14351109	2.67	7.31e-09	1.82627		scaffold97_542888-543260	2.45	7.31e-09	1.67579		chr19_16476776-16477151	1.08	7.31e-09	0.73871		Lachesis_group3_29464826-29465368	2.45	7.31e-09	1.67579
scaffold_2_14459432-14459675	6.48	7.31e-09	4.43228		scaffold97_639123-639867	5.2	7.31e-09	3.55677		chr19_16497776-16499729	1.61	7.31e-09	1.10123		Lachesis_group3_29478139-29478440	0.33	7.31e-09	0.22572
scaffold_2_14565181-14566562	0.51	7.31e-09	0.34884		scaffold97_639123-639867	5.5	7.31e-09	3.76197		chr19_16567826-16567975	2.03	7.31e-09	1.38851		Lachesis_group3_29501670-29502008	0	7.31e-09	0
scaffold_2_14682831-14684109	3.21	7.31e-09	2.19562		scaffold97_689739-690121	0	7.31e-09	0		chr19_16624495-16624666	8.74	7.31e-09	5.97811		Lachesis_group3_29520930-29521215	9.4	7.31e-09	6.42955
scaffold_2_14717048-14718152	1.19	7.31e-09	0.81395		scaffold97_875463-876880	0.28	7.31e-09	0.19152		chr19_16648958-16649468	0.39	7.31e-09	0.26676		Lachesis_group3_29532593-29533103	4.68	7.31e-09	3.20109
scaffold_2_14776710-14777979	7.88	7.31e-09	5.38988		scaffold97_1023514-1023772	2.36	7.31e-09	1.61423		chr19_16705438-16707090	0.18	7.31e-09	0.12312		Lachesis_group3_29576579-29577095	6.11	7.31e-09	4.17921
scaffold_2_14858985-14859895	1.78	7.31e-09	1.21751		scaffold97_1104462-1106318	5.28	7.31e-09	3.61149		chr19_16742193-16742373	1.12	7.31e-09	0.76607		Lachesis_group3_29610917-29611390	0.21	7.31e-09	0.14364
scaffold_2_14991502-14992888	0.65	7.31e-09	0.4446		scaffold97_1156069-1157902	3.23	7.31e-09	2.2093		chr19_16764091-16764344	2.31	7.31e-09	1.58003		Lachesis_group3_29733470-29733854	0	7.31e-09	0
scaffold_2_15156193-15157382	5.85	7.31e-09	4.00137		scaffold97_1270504-1270659	3.29	7.31e-09	2.25034		chr19_16839977-16840645	4.64	7.31e-09	3.17373		Lachesis_group3_29762043-29763702	3.01	7.31e-09	2.05882
scaffold_2_15218328-15219429	6.95	7.31e-09	4.75376		scaffold97_1358640-1358954	1.28	7.31e-09	0.87551		chr19_16896933-16897767	5.53	7.31e-09	3.78249		Lachesis_group3_29792288-29792709	0.48	7.31e-09	0.32832
scaffold_2_15275749-15276558	2.53	7.31e-09	1.73051		scaffold124_172136-172321	5.6	7.31e-09	3.83037		chr19_16921501-16922241	7	7.31e-09	4.78796		Lachesis_group3_29809302-29809563	0.38	7.31e-09	0.25992
scaffold_2_15309239-15310564	1.69	7.31e-09	1.15595		scaffold124_299978-300726	4.29	7.31e-09	2.93434		chr19_16936143-16937121	4.46	7.31e-09	3.05062		Lachesis_group3_29824489-29824642	3.34	7.31e-09	2.28454
scaffold_2_15323900-15324842	6.01	7.31e-09	4.11081		scaffold124_352529-352900	0.81	7.31e-09	0.55404		chr19_16965866-16966242	0	7.31e-09	0		Lachesis_group3_29856103-29856899	7.74	7.31e-09	5.29412
scaffold_2_15336709-15337895	3.04	7.31e-09	2.07934		scaffold124_368133-369026	2.75	7.31e-09	1.88098		chr19_16980739-16981533	3.23	7.31e-09	2.2093		Lachesis_group3_29943011-29943303	0.69	7.31e-09	0.47196
scaffold_2_15386166-15387607	5.36	7.31e-09	3.66621		scaffold124_458242-458486	1.71	7.31e-09	1.16963		chr19_16994897-16996816	1.1	7.31e-09	0.75239		Lachesis_group3_30039831-30040061	3.13	7.31e-09	2.1409
scaffold_2_15442434-15443798	0.81	7.31e-09	0.55404		scaffold124_493133-496014	0.03	7.31e-09	0.02052		chr19_17083418-17084208	0.64	7.31e-09	0.43776		Lachesis_group3_30122622-30122774	4.06	7.31e-09	2.77702
scaffold_2_15456251-15457388	0.71	7.31e-09	0.48564		scaffold124_498067-500948	0.03	7.31e-09	0.02052		chr19_17123098-17123269	2.98	7.31e-09	2.0383		Lachesis_group3_30217866-30220121	5.6	7.31e-09	3.83037
scaffold_2_15624920-15625560	8.77	7.31e-09	5.99863		scaffold124_539720-540275	0.18	7.31e-09	0.12312		chr19_17159975-17160154	7.8	7.31e-09	5.33516		Lachesis_group3_30242265-30244443	0.37	7.31e-09	0.25308
scaffold_2_15718007-15718803	0.89	7.31e-09	0.60876		scaffold124_551215-551383	0	7.31e-09	0		chr19_17268615-17270541	0.47	7.31e-09	0.32148		Lachesis_group3_30271236-30271661	1.67	7.31e-09	1.14227
scaffold_2_15812211-15813610	1.25	7.31e-09	0.85499		scaffold124_555870-556038	0	7.31e-09	0		chr19_17322467-17322809	1.18	7.31e-09	0.80711		Lachesis_group3_30296205-30296904	1.48	7.31e-09	1.01231
scaffold_2_15848626-15848911	2.5	7.31e-09	1.70999		scaffold124_560773-560941	0	7.31e-09	0		chr19_17367519-17367911	7.57	7.31e-09	5.17784		Lachesis_group3_30331410-30331838	1.66	7.31e-09	1.13543
scaffold_2_15856532-15857724	4.06	7.31e-09	2.77702		scaffold124_643261-643537	2.68	7.31e-09	1.83311		chr19_17448210-17450388	2.32	7.31e-09	1.58687		Lachesis_group3_30336907-30337011	1.93	7.31e-09	1.32011
scaffold_2_15874105-15875560	5.28	7.31e-09	3.61149		scaffold124_648941-649202	0	7.31e-09	0		chr19_17472883-17473525	12.63	7.31e-09	8.63885		Lachesis_group3_30354726-30354875	4.13	7.31e-09	2.8249
scaffold_2_15973810-15973930	6.99	7.31e-09	4.78112		scaffold124_699502-699862	1.97	7.31e-09	1.34747		chr19_17924992-17926798	1.85	7.31e-09	1.26539		Lachesis_group3_30368389-30368815	0.47	7.31e-09	0.32148
scaffold_2_15987426-15987628	4.59	7.31e-09	3.13953		scaffold124_744993-745859	7.13	7.31e-09	4.87688		chr19_17959495-17959942	0	7.31e-09	0		Lachesis_group3_30384431-30386712	1.38	7.31e-09	0.94391
scaffold_2_16010703-16012088	1.09	7.31e-09	0.74555		scaffold124_871802-872587	0.64	7.31e-09	0.43776		chr19_18037889-18038199	8.35	7.31e-09	5.71135		Lachesis_group3_30412904-30414570	0.73	7.31e-09	0.49932
scaffold_2_16120403-16120759	7.16	7.31e-09	4.8974		scaffold124_982332-982952	5.56	7.31e-09	3.80301		chr19_18085093-18085312	4.75	7.31e-09	3.24897		Lachesis_group3_30488428-30488582	0.65	7.31e-09	0.4446
scaffold_2_16146029-16147311	4.92	7.31e-09	3.36525		scaffold124_1009924-1010298	1.08	7.31e-09	0.73871		chr19_18104112-18105685	3.8	7.31e-09	2.59918		Lachesis_group3_30659949-30660828	0	7.31e-09	0
scaffold_2_16157847-16159313	5.78	7.31e-09	3.95349		scaffold124_1103544-1104185	4.49	7.31e-09	3.07114		chr19_18186173-18186696	4.17	7.31e-09	2.85226		Lachesis_group3_30863427-30863772	2.06	7.31e-09	1.40903
scaffold_2_16215798-16217259	5.05	7.31e-09	3.45417		scaffold124_1215612-1215847	6.77	7.31e-09	4.63064		chr19_18230041-18231322	6.59	7.31e-09	4.50752		Lachesis_group3_30906891-30907318	1.66	7.31e-09	1.13543
scaffold_2_16299944-16300317	0.81	7.31e-09	0.55404		scaffold124_1220656-1220863	4.49	7.31e-09	3.07114		chr19_18311793-18311935	0	7.31e-09	0		Lachesis_group3_30918921-30919233	4.04	7.31e-09	2.76334
scaffold_2_16374007-16374461	4.33	7.31e-09	2.9617		scaffold124_1331600-1331736	2.99	7.31e-09	2.04514		chr19_18358771-18359058	8.92	7.31e-09	6.10123		Lachesis_group3_30935547-30935925	0.26	7.31e-09	0.17784
scaffold_2_16435913-16437463	1.5	7.31e-09	1.02599		scaffold64_45179-45531	2.08	7.31e-09	1.42271		chr19_18480192-18481040	2.21	7.31e-09	1.51163		Lachesis_group3_30955641-30955998	8.08	7.31e-09	5.52668
scaffold_2_16563423-16564807	0.07	7.31e-09	0.04788		scaffold64_59236-59509	0	7.31e-09	0		chr19_18610913-18611404	1.03	7.31e-09	0.70451		Lachesis_group3_31022660-31022972	4.38	7.31e-09	2.9959
scaffold_2_16649915-16650839	5.22	7.31e-09	3.57045		scaffold64_62898-63011	0	7.31e-09	0		chr19_18663437-18665331	3.67	7.31e-09	2.51026		Lachesis_group3_31057072-31057429	8.98	7.31e-09	6.14227
scaffold_2_16663853-16664180	8.13	7.31e-09	5.56088		scaffold64_136687-136933	1.23	7.31e-09	0.84131		chr19_18884667-18885295	0.32	7.31e-09	0.21888		Lachesis_group3_31114502-31115608	2.02	7.31e-09	1.38167
scaffold_2_16903121-16904457	8.7	7.31e-09	5.95075		scaffold64_338080-338382	0.33	7.31e-09	0.22572		chr19_18951196-18951297	0	7.31e-09	0		Lachesis_group3_31148507-31148856	0.29	7.31e-09	0.19836
scaffold_2_16905493-16906854	0.15	7.31e-09	0.1026		scaffold64_387839-388673	8.53	7.31e-09	5.83447		chr19_18965462-18965629	1.21	7.31e-09	0.82763		Lachesis_group3_31246860-31247061	0.56	7.31e-09	0.38304
scaffold_2_17032801-17033417	7.94	7.31e-09	5.43092		scaffold64_455549-456590	3.09	7.31e-09	2.11354		chr19_18969827-18970059	2.18	7.31e-09	1.49111		Lachesis_group3_31434372-31434860	1.03	7.31e-09	0.70451
scaffold_2_17059460-17060925	3.48	7.31e-09	2.3803		scaffold64_507636-508023	2.91	7.31e-09	1.99042		chr19_19094760-19094923	0	7.31e-09	0		Lachesis_group3_31434862-31435286	0.24	7.31e-09	0.16416
scaffold_2_17093798-17095342	1.31	7.31e-09	0.89603		scaffold64_664974-665277	0	7.31e-09	0		chr19_19174010-19174321	1.3	7.31e-09	0.88919		Lachesis_group3_31455736-31456254	0.39	7.31e-09	0.26676
scaffold_2_17103546-17104621	9.79	7.31e-09	6.69631		scaffold64_692477-692918	2.3	7.31e-09	1.57319		chr19_19393548-19394006	6.44	7.31e-09	4.40492		Lachesis_group3_31468064-31468186	1.01	7.31e-09	0.69083
scaffold_2_17121108-17122422	6.1	7.31e-09	4.17237		scaffold64_829098-829389	2.97	7.31e-09	2.03146		chr19_19619664-19620057	6.4	7.31e-09	4.37756		Lachesis_group3_31477692-31478118	1.23	7.31e-09	0.84131
scaffold_2_17156773-17158155	0.44	7.31e-09	0.30096		scaffold64_959659-960076	0.25	7.31e-09	0.171		chr19_19743955-19745109	0.52	7.31e-09	0.35568		Lachesis_group3_31486380-31486766	0.52	7.31e-09	0.35568
scaffold_2_17177900-17178075	6.68	7.31e-09	4.56908		scaffold64_985517-985845	0.61	7.31e-09	0.41724		chr19_19754709-19756605	0.85	7.31e-09	0.5814		Lachesis_group3_31507341-31507700	1.4	7.31e-09	0.95759
scaffold_2_17219767-17221091	7.32	7.31e-09	5.00684		scaffold64_1160171-1160575	0.25	7.31e-09	0.171		chr19_19850180-19850413	4.92	7.31e-09	3.36525		Lachesis_group3_31534256-31534787	0	7.31e-09	0
scaffold_2_17242331-17243671	1.39	7.31e-09	0.95075		scaffold64_1177282-1177923	1.1	7.31e-09	0.75239		chr19_19925332-19925577	0	7.31e-09	0		Lachesis_group3_31544563-31545008	2.74	7.31e-09	1.87415
scaffold_2_17336647-17337915	4.16	7.31e-09	2.84542		scaffold64_1272932-1273615	1.03	7.31e-09	0.70451		chr19_19997096-19997573	10.55	7.31e-09	7.21614		Lachesis_group3_31649529-31649683	0.65	7.31e-09	0.4446
scaffold_2_17360793-17362856	0.24	7.31e-09	0.16416		scaffold135_10480-10740	0.38	7.31e-09	0.25992		chr19_20082497-20082777	5.23	7.31e-09	3.57729		Lachesis_group3_31735268-31735518	7.33	7.31e-09	5.01368
scaffold_2_17417542-17418901	0.29	7.31e-09	0.19836		scaffold135_14448-14659	0.47	7.31e-09	0.32148		chr19_20087339-20087498	0.63	7.31e-09	0.43092		Lachesis_group3_31764732-31764998	6.99	7.31e-09	4.78112
scaffold_2_17453402-17453561	3.86	7.31e-09	2.64022		scaffold135_180512-181247	4.52	7.31e-09	3.09166		chr19_20116537-20116787	2.16	7.31e-09	1.47743		Lachesis_group3_31994475-31995111	1	7.31e-09	0.68399
scaffold_2_17479630-17480307	9.63	7.31e-09	6.58687		scaffold135_189778-190190	0.24	7.31e-09	0.16416		chr19_20142415-20142595	6.95	7.31e-09	4.75376		Lachesis_group3_32025919-32026071	9.27	7.31e-09	6.34063
scaffold_2_17515754-17516621	7.69	7.31e-09	5.25992		scaffold135_264876-265314	4.74	7.31e-09	3.24213		chr19_20193133-20193492	0	7.31e-09	0		Lachesis_group3_32266237-32266447	7.68	7.31e-09	5.25308
scaffold_2_17531049-17532410	6.29	7.31e-09	4.30233		scaffold135_422717-423855	0	7.31e-09	0		chr19_20246465-20246721	0	7.31e-09	0		Lachesis_group3_32324380-32324871	0	7.31e-09	0
scaffold_2_17544582-17544877	3.49	7.31e-09	2.38714		scaffold135_428294-428774	0	7.31e-09	0		chr19_20327981-20328511	1.53	7.31e-09	1.04651		Lachesis_group3_32331774-32331920	2.07	7.31e-09	1.41587
scaffold_2_17608940-17610310	1.26	7.31e-09	0.86183		scaffold135_430808-431946	0	7.31e-09	0		chr19_20354076-20355326	0.48	7.31e-09	0.32832		Lachesis_group3_32340181-32340473	4.69	7.31e-09	3.20793
scaffold_2_17652067-17653433	1.41	7.31e-09	0.96443		scaffold135_481257-481749	3.76	7.31e-09	2.57182		chr19_20474716-20474882	0.6	7.31e-09	0.4104		Lachesis_group3_32803137-32803399	0	7.31e-09	0
scaffold_2_17715211-17716520	5.14	7.31e-09	3.51573		scaffold135_541262-541487	0	7.31e-09	0		chr19_20523339-20523924	4.43	7.31e-09	3.0301		Lachesis_group3_32836388-32836764	0.27	7.31e-09	0.18468
scaffold_2_17735924-17737084	4.07	7.31e-09	2.78386		scaffold135_568079-569876	0.73	7.31e-09	0.49932		chr19_20568854-20569199	0.87	7.31e-09	0.59508		Lachesis_group3_32846370-32846716	0.29	7.31e-09	0.19836
scaffold_2_17852296-17853645	2.04	7.31e-09	1.39535		scaffold135_667389-667554	3.11	7.31e-09	2.12722		chr19_20578472-20579230	1.39	7.31e-09	0.95075		Lachesis_group3_32858715-32859135	0.96	7.31e-09	0.65663
scaffold_2_17875485-17876853	1.63	7.31e-09	1.11491		scaffold135_853564-854397	5.7	7.31e-09	3.89877		chr19_20655024-20655528	4.97	7.31e-09	3.39945		Lachesis_group3_32904378-32904805	1.18	7.31e-09	0.80711
scaffold_2_17897208-17898017	0.99	7.31e-09	0.67715		scaffold135_874210-875119	4.63	7.31e-09	3.16689		chr19_20687892-20688060	3.05	7.31e-09	2.08618		Lachesis_group3_32969751-32970175	0	7.31e-09	0
scaffold_2_17984559-17987748	10.38	7.31e-09	7.09986		scaffold135_908838-909155	5.97	7.31e-09	4.08345		chr19_20695019-20695185	5.85	7.31e-09	4.00137		Lachesis_group3_33213711-33213864	0	7.31e-09	0
scaffold_2_18001395-18001845	4.13	7.31e-09	2.8249		scaffold135_1113823-1114018	5.33	7.31e-09	3.64569		chr19_20701987-20702148	0.62	7.31e-09	0.42408		Lachesis_group3_33229522-33230108	0	7.31e-09	0
scaffold_2_18098215-18099601	1.31	7.31e-09	0.89603		scaffold135_1144170-1144796	6.42	7.31e-09	4.39124		chr19_20718988-20719150	1.86	7.31e-09	1.27223		Lachesis_group3_33282469-33282701	1.4	7.31e-09	0.95759
scaffold_2_18110825-18111259	8.06	7.31e-09	5.513		scaffold135_1226757-1227476	0.84	7.31e-09	0.57456		chr19_20847531-20847911	5.27	7.31e-09	3.60465		Lachesis_group3_33346366-33346939	0.18	7.31e-09	0.12312
scaffold_2_18132408-18133692	6.48	7.31e-09	4.43228		scaffold49_7361-8637	6.21	7.31e-09	4.24761		chr19_20886653-20888613	1.97	7.31e-09	1.34747		Lachesis_group3_33388375-33388738	2.25	7.31e-09	1.53899
scaffold_2_18204648-18204859	0.47	7.31e-09	0.32148		scaffold49_24174-24427	0.39	7.31e-09	0.26676		chr19_21033219-21034032	0.49	7.31e-09	0.33516		Lachesis_group3_33409513-33409859	0	7.31e-09	0
scaffold_2_18231423-18231873	7.89	7.31e-09	5.39672		scaffold49_183255-183533	1.88	7.31e-09	1.28591		chr19_21092583-21092748	0.61	7.31e-09	0.41724		Lachesis_group3_33422439-33423247	6.79	7.31e-09	4.64432
scaffold_2_18273893-18275209	0.53	7.31e-09	0.36252		scaffold49_280004-280282	0	7.31e-09	0		chr19_21184437-21185137	2.04	7.31e-09	1.39535		Lachesis_group3_33438976-33439506	0	7.31e-09	0
scaffold_2_18412894-18414184	6.87	7.31e-09	4.69904		scaffold49_335680-336851	0	7.31e-09	0		chr19_21255669-21255925	6.14	7.31e-09	4.19973		Lachesis_group3_33446646-33446839	3.22	7.31e-09	2.20246
scaffold_2_18475713-18477071	1.89	7.31e-09	1.29275		scaffold49_384404-384589	6.16	7.31e-09	4.21341		chr19_21276622-21276959	0.3	7.31e-09	0.2052		Lachesis_group3_33458534-33458867	0	7.31e-09	0
scaffold_2_18514392-18514518	6.61	7.31e-09	4.5212		scaffold49_565405-566391	1.12	7.31e-09	0.76607		chr19_21310534-21310978	2.3	7.31e-09	1.57319		Lachesis_group3_33495697-33496030	0	7.31e-09	0
scaffold_2_18541763-18542719	0.63	7.31e-09	0.43092		scaffold49_774245-774615	5.03	7.31e-09	3.44049		chr19_21314209-21314634	2.15	7.31e-09	1.47059		Lachesis_group3_33628052-33628352	0	7.31e-09	0
scaffold_2_18619207-18620765	4.38	7.31e-09	2.9959		scaffold49_782693-783066	0	7.31e-09	0		chr19_21456742-21458230	0.48	7.31e-09	0.32832		Lachesis_group3_33845345-33845815	0	7.31e-09	0
scaffold_2_18676663-18677033	5.93	7.31e-09	4.05609		scaffold49_955782-956385	6.11	7.31e-09	4.17921		chr19_21482130-21482502	2.19	7.31e-09	1.49795		Lachesis_group3_33974204-33974669	0	7.31e-09	0
scaffold_2_18704017-18704970	0	7.31e-09	0		scaffold49_1284689-1285334	0.16	7.31e-09	0.10944		chr19_21549712-21551613	0.58	7.31e-09	0.39672		Lachesis_group3_33987431-33987859	0	7.31e-09	0
scaffold_2_18948385-18948578	1.6	7.31e-09	1.09439		scaffold50_7222-8005	6.34	7.31e-09	4.33653		chr19_21575339-21576830	4.12	7.31e-09	2.81806		Lachesis_group3_33996515-33997329	0.9	7.31e-09	0.6156
scaffold_2_19087379-19087487	0.93	7.31e-09	0.63611		scaffold50_16062-16772	0.28	7.31e-09	0.19152		chr19_21594276-21594655	4.99	7.31e-09	3.41313		Lachesis_group3_34424942-34425439	5.55	7.31e-09	3.79617
scaffold_2_19253035-19254390	0.44	7.31e-09	0.30096		scaffold50_98664-100482	1.05	7.31e-09	0.71819		chr19_21768489-21768890	1.26	7.31e-09	0.86183		Lachesis_group3_34430152-34430510	0.28	7.31e-09	0.19152
scaffold_2_19286127-19288100	3.09	7.31e-09	2.11354		scaffold50_232770-232920	2.72	7.31e-09	1.86047		chr19_21815045-21816190	3.32	7.31e-09	2.27086		Lachesis_group3_34468370-34468797	0.71	7.31e-09	0.48564
scaffold_2_19317179-19318537	3.65	7.31e-09	2.49658		scaffold50_271329-272466	4.55	7.31e-09	3.11218		chr19_21855401-21857299	0.69	7.31e-09	0.47196		Lachesis_group3_34499613-34500121	2.41	7.31e-09	1.64843
scaffold_2_19340279-19340421	3.58	7.31e-09	2.4487		scaffold50_365562-365979	4.35	7.31e-09	2.97538		chr19_21892649-21892808	1.91	7.31e-09	1.30643		Lachesis_group3_34539808-34541156	0.07	7.31e-09	0.04788
scaffold_2_19372974-19373303	4.06	7.31e-09	2.77702		scaffold50_443559-445965	1.52	7.31e-09	1.03967		chr19_21963899-21967057	7.82	7.31e-09	5.34884		ctg2043_6821-7186	4.56	7.31e-09	3.11902
scaffold_2_19390084-19390798	5.44	7.31e-09	3.72093		scaffold50_630147-630585	1.38	7.31e-09	0.94391		chr19_21982232-21982793	1.67	7.31e-09	1.14227		Lachesis_group10_20598-20858	8.88	7.31e-09	6.07387
scaffold_2_19424755-19425066	3.97	7.31e-09	2.71546		scaffold50_667785-669624	10.24	7.31e-09	7.0041		chr19_21993176-21993386	1.44	7.31e-09	0.98495		Lachesis_group10_86186-87005	3.52	7.31e-09	2.40766
scaffold_2_19459928-19460267	4.88	7.31e-09	3.33789		scaffold50_709572-711954	8.1	7.31e-09	5.54036		chr19_22070516-22070988	4.37	7.31e-09	2.98906		Lachesis_group10_170969-172839	0.64	7.31e-09	0.43776
scaffold_2_19490388-19491709	0.53	7.31e-09	0.36252		scaffold50_856012-857436	8.77	7.31e-09	5.99863		chr19_22092693-22093033	2.71	7.31e-09	1.85363		Lachesis_group10_188982-189218	2.29	7.31e-09	1.56635
scaffold_2_19656516-19657903	0.43	7.31e-09	0.29412		scaffold50_893528-893980	4.49	7.31e-09	3.07114		chr19_22345390-22345672	3.27	7.31e-09	2.23666		Lachesis_group10_226243-227003	3.38	7.31e-09	2.3119
scaffold_2_19718815-19720055	6.4	7.31e-09	4.37756		scaffold50_935652-937043	1.6	7.31e-09	1.09439		chr19_22503701-22504008	3.01	7.31e-09	2.05882		Lachesis_group10_234309-234634	3.47	7.31e-09	2.37346
scaffold_2_19763301-19764777	1.25	7.31e-09	0.85499		scaffold50_1009903-1010575	5.89	7.31e-09	4.02873		chr19_22605534-22605909	7.74	7.31e-09	5.29412		Lachesis_group10_240189-240515	3.46	7.31e-09	2.36662
scaffold_2_19771702-19772712	1	7.31e-09	0.68399		scaffold50_1028131-1028308	1.13	7.31e-09	0.77291		chr19_22624086-22625368	4.65	7.31e-09	3.18057		Lachesis_group10_262222-262988	6.97	7.31e-09	4.76744
scaffold_2_19801185-19802128	4.25	7.31e-09	2.90698		scaffold50_1037727-1038917	8.23	7.31e-09	5.62927		chr19_22681225-22681411	3.56	7.31e-09	2.43502		Lachesis_group10_283253-284851	3.4	7.31e-09	2.32558
scaffold_2_19864474-19865832	4.86	7.31e-09	3.32421		scaffold50_1067663-1068307	5.34	7.31e-09	3.65253		chr19_22838853-22839386	2.09	7.31e-09	1.42955		Lachesis_group10_325964-326283	3.85	7.31e-09	2.63338
scaffold_2_19864599-19864758	3.19	7.31e-09	2.18194		scaffold50_1081780-1081986	8.28	7.31e-09	5.66347		chr19_23099667-23100860	1.1	7.31e-09	0.75239		Lachesis_group10_335309-337411	1.05	7.31e-09	0.71819
scaffold_2_19927626-19929173	0.06	7.31e-09	0.04104		scaffold50_1098078-1099283	6.95	7.31e-09	4.75376		chr19_23112373-23113052	3.8	7.31e-09	2.59918		Lachesis_group10_362374-364772	4.9	7.31e-09	3.35157
scaffold_2_19983890-19985273	0.29	7.31e-09	0.19836		scaffold50_1168241-1169869	1.18	7.31e-09	0.80711		chr19_23219322-23219529	5.51	7.31e-09	3.76881		Lachesis_group10_398426-399280	4.48	7.31e-09	3.0643
scaffold_2_20050962-20052110	4.16	7.31e-09	2.84542		scaffold50_1191132-1191735	1.85	7.31e-09	1.26539		chr19_23245823-23246314	3.12	7.31e-09	2.13406		Lachesis_group10_418593-418706	3.71	7.31e-09	2.53762
scaffold_2_20073068-20074086	9.44	7.31e-09	6.45691		scaffold50_1228632-1231870	0.03	7.31e-09	0.02052		chr19_23292891-23293704	1.62	7.31e-09	1.10807		Lachesis_group10_489257-489374	0	7.31e-09	0
scaffold_2_20091878-20092891	2.95	7.31e-09	2.01778		scaffold50_1256494-1256756	0.38	7.31e-09	0.25992		chr19_23371095-23371261	0	7.31e-09	0		Lachesis_group10_580080-582390	0.26	7.31e-09	0.17784
scaffold_2_20181281-20182499	1.49	7.31e-09	1.01915		scaffold194_169064-169497	1.43	7.31e-09	0.97811		chr19_23438710-23438940	5.03	7.31e-09	3.44049		Lachesis_group10_646114-646997	0.11	7.31e-09	0.07524
scaffold_2_20204262-20205594	2.45	7.31e-09	1.67579		scaffold194_186036-186169	7.87	7.31e-09	5.38304		chr19_23499399-23499916	0	7.31e-09	0		Lachesis_group10_674973-675706	1.94	7.31e-09	1.32695
scaffold_2_20282544-20283291	6.76	7.31e-09	4.6238		scaffold194_391576-392278	11.77	7.31e-09	8.05062		chr19_23563597-23563765	3.66	7.31e-09	2.50342		Lachesis_group10_710624-711382	6.8	7.31e-09	4.65116
scaffold_2_20418221-20418597	2.43	7.31e-09	1.66211		scaffold194_419905-420379	10.11	7.31e-09	6.91518		chr19_23573823-23574077	4.22	7.31e-09	2.88646		Lachesis_group10_729407-730853	3.61	7.31e-09	2.46922
scaffold_2_20430333-20431702	1.64	7.31e-09	1.12175		scaffold194_434716-435055	4.93	7.31e-09	3.37209		chr19_23596848-23597048	0	7.31e-09	0		Lachesis_group10_775305-776183	0.46	7.31e-09	0.31464
scaffold_2_20468866-20470190	5.33	7.31e-09	3.64569		scaffold194_490932-491541	10.12	7.31e-09	6.92202		chr19_23614032-23614255	2.28	7.31e-09	1.55951		Lachesis_group10_798107-798406	12.14	7.31e-09	8.30369
scaffold_2_20503433-20503680	2.89	7.31e-09	1.97674		scaffold194_494968-495577	10.12	7.31e-09	6.92202		chr1_random_65563-67520	2.02	7.31e-09	1.38167		Lachesis_group10_830010-830535	5.96	7.31e-09	4.07661
scaffold_2_20550608-20551991	0.29	7.31e-09	0.19836		scaffold194_609255-610222	2.75	7.31e-09	1.88098		chr1_random_123866-124194	2.66	7.31e-09	1.81943		Lachesis_group10_904696-905077	2.68	7.31e-09	1.83311
scaffold_2_20627194-20628355	3.54	7.31e-09	2.42134		scaffold194_633191-633605	0.48	7.31e-09	0.32832		chr1_random_228908-229462	4.5	7.31e-09	3.07798		Lachesis_group10_947784-948729	3.93	7.31e-09	2.6881
scaffold_2_20646707-20648160	1.32	7.31e-09	0.90287		scaffold194_671076-671472	1.27	7.31e-09	0.86867		chr1_random_367887-368528	0	7.31e-09	0		Lachesis_group10_1062683-1063207	0.38	7.31e-09	0.25992
scaffold_2_20650562-20651943	0.51	7.31e-09	0.34884		scaffold194_698958-699397	3.5	7.31e-09	2.39398		chr1_random_423104-424902	2.4	7.31e-09	1.64159		Lachesis_group10_1092159-1093029	0.11	7.31e-09	0.07524
scaffold_2_20667669-20668356	0	7.31e-09	0		scaffold194_763958-765340	3.96	7.31e-09	2.70862		chr2_43724-44246	4.15	7.31e-09	2.83858		Lachesis_group10_1132347-1132558	2.4	7.31e-09	1.64159
scaffold_2_20703991-20704287	1.02	7.31e-09	0.69767		scaffold194_802108-802519	0.49	7.31e-09	0.33516		chr2_416892-417624	4.02	7.31e-09	2.74966		Lachesis_group10_1161365-1161593	0.88	7.31e-09	0.60192
scaffold_2_20710860-20711531	1.66	7.31e-09	1.13543		scaffold194_981321-981730	0.98	7.31e-09	0.67031		chr2_483004-483535	4.42	7.31e-09	3.02326		Lachesis_group10_1167592-1168459	0.12	7.31e-09	0.08208
scaffold_2_20738394-20739566	9.84	7.31e-09	6.73051		scaffold194_1018508-1020335	0	7.31e-09	0		chr2_498497-499013	0.99	7.31e-09	0.67715		Lachesis_group10_1282281-1282435	2.65	7.31e-09	1.81259
scaffold_2_20753738-20754849	2.42	7.31e-09	1.65527		scaffold58_75021-75828	3.27	7.31e-09	2.23666		chr2_609354-610265	4.5	7.31e-09	3.07798		Lachesis_group10_1323536-1323690	2.65	7.31e-09	1.81259
scaffold_2_20811364-20812527	9.69	7.31e-09	6.62791		scaffold58_88418-88858	3.74	7.31e-09	2.55814		chr2_805212-806208	2.36	7.31e-09	1.61423		Lachesis_group10_1335120-1335642	5.8	7.31e-09	3.96717
scaffold_2_20941143-20942392	1.21	7.31e-09	0.82763		scaffold58_579540-580063	3.14	7.31e-09	2.14774		chr2_821023-821490	5.36	7.31e-09	3.66621		Lachesis_group10_1388374-1389257	8.49	7.31e-09	5.80711
scaffold_2_20968517-20968739	0.45	7.31e-09	0.3078		scaffold58_589701-590088	9.48	7.31e-09	6.48427		chr2_924462-925352	8.76	7.31e-09	5.99179		Lachesis_group10_1520968-1521099	4.69	7.31e-09	3.20793
scaffold_2_20985419-20986281	5.43	7.31e-09	3.71409		scaffold58_597155-597387	4.44	7.31e-09	3.03694		chr2_1288636-1289019	0.52	7.31e-09	0.35568		Lachesis_group10_1687122-1687391	3.06	7.31e-09	2.09302
scaffold_2_21075056-21075644	0	7.31e-09	0		scaffold58_713953-715773	0.45	7.31e-09	0.3078		chr2_1475431-1475732	1.73	7.31e-09	1.18331		Lachesis_group10_1796306-1796478	4.18	7.31e-09	2.8591
scaffold_2_21084101-21084466	1.1	7.31e-09	0.75239		scaffold58_755382-756245	3	7.31e-09	2.05198		chr2_1545253-1546563	3.65	7.31e-09	2.49658		Lachesis_group10_1901814-1902150	1.5	7.31e-09	1.02599
scaffold_2_21108762-21109518	10.34	7.31e-09	7.0725		scaffold58_822033-822235	1.49	7.31e-09	1.01915		chr2_1753870-1754102	1.3	7.31e-09	0.88919		Lachesis_group10_1930257-1930379	7.78	7.31e-09	5.32148
scaffold_2_21162050-21162206	2.13	7.31e-09	1.45691		scaffold58_870766-873181	4.83	7.31e-09	3.30369		chr2_1954099-1954459	0.84	7.31e-09	0.57456		Lachesis_group10_2006062-2006216	1.96	7.31e-09	1.34063
scaffold_2_21322116-21322905	2.72	7.31e-09	1.86047		scaffold58_919624-919802	2.28	7.31e-09	1.55951		chr2_2032034-2032318	4.01	7.31e-09	2.74282		Lachesis_group10_2014482-2014711	4.95	7.31e-09	3.38577
scaffold_2_21421022-21422184	5.41	7.31e-09	3.70041		scaffold58_1093090-1093922	10.57	7.31e-09	7.22982		chr2_2491762-2492059	9.11	7.31e-09	6.23119		Lachesis_group10_2019667-2020668	5.25	7.31e-09	3.59097
scaffold_2_21446069-21446518	1.8	7.31e-09	1.23119		scaffold87_87473-88228	5.54	7.31e-09	3.78933		chr2_2502232-2502719	0.41	7.31e-09	0.28044		Lachesis_group10_2030841-2031227	6.33	7.31e-09	4.32969
scaffold_2_21459249-21460575	1.76	7.31e-09	1.20383		scaffold87_155439-155641	2.5	7.31e-09	1.70999		chr2_2512514-2512791	3.14	7.31e-09	2.14774		Lachesis_group10_2077646-2078030	10.61	7.31e-09	7.25718
scaffold_2_21523892-21524668	0.26	7.31e-09	0.17784		scaffold87_235604-236133	0.19	7.31e-09	0.12996		chr2_2637388-2638011	0.64	7.31e-09	0.43776		Lachesis_group10_2099624-2100049	1.42	7.31e-09	0.97127
scaffold_2_21611221-21612589	0.96	7.31e-09	0.65663		scaffold87_240187-240716	0.19	7.31e-09	0.12996		chr2_2676498-2676663	0.61	7.31e-09	0.41724		Lachesis_group10_2185151-2185510	4.02	7.31e-09	2.74966
scaffold_2_21698494-21699850	1.49	7.31e-09	1.01915		scaffold87_310429-310840	0.73	7.31e-09	0.49932		chr2_2797816-2798076	5.24	7.31e-09	3.58413		Lachesis_group10_2283742-2284775	1.37	7.31e-09	0.93707
scaffold_2_21727577-21728918	1.05	7.31e-09	0.71819		scaffold87_349415-350233	4.14	7.31e-09	2.83174		chr2_3031172-3031372	0	7.31e-09	0		Lachesis_group10_2298799-2300523	1.77	7.31e-09	1.21067
scaffold_2_21765471-21766079	7.31	7.31e-09	5		scaffold87_376825-377435	4.48	7.31e-09	3.0643		chr2_3055295-3055875	2.1	7.31e-09	1.43639		Lachesis_group10_2311817-2312351	0	7.31e-09	0
scaffold_2_21846907-21850288	0.27	7.31e-09	0.18468		scaffold87_429344-431141	2.61	7.31e-09	1.78523		chr2_3323598-3323798	2.53	7.31e-09	1.73051		Lachesis_group10_2395502-2395704	6.72	7.31e-09	4.59644
scaffold_2_21859191-21859777	7.28	7.31e-09	4.97948		scaffold87_447198-447611	2.47	7.31e-09	1.68947		chr2_3396448-3397218	2.93	7.31e-09	2.0041		Lachesis_group10_2398623-2399165	0.37	7.31e-09	0.25308
scaffold_2_21974271-21974456	3.02	7.31e-09	2.06566		scaffold87_458704-459086	2.16	7.31e-09	1.47743		chr2_3422385-3422529	4.27	7.31e-09	2.92066		Lachesis_group10_2536241-2536776	1.9	7.31e-09	1.29959
scaffold_2_22088376-22089315	3.16	7.31e-09	2.16142		scaffold87_808164-809178	1.93	7.31e-09	1.32011		chr2_3500497-3500854	5.56	7.31e-09	3.80301		Lachesis_group10_2637321-2637820	0.4	7.31e-09	0.2736
scaffold_2_22152011-22153354	1.51	7.31e-09	1.03283		scaffold87_861788-862092	8.15	7.31e-09	5.57456		chr2_3574241-3574609	1.1	7.31e-09	0.75239		Lachesis_group10_2751626-2752025	5.5	7.31e-09	3.76197
scaffold_2_22235094-22235307	4.37	7.31e-09	2.98906		scaffold87_960682-960919	0	7.31e-09	0		chr2_3685624-3685847	2.27	7.31e-09	1.55267		Lachesis_group10_2793735-2794290	2.27	7.31e-09	1.55267
scaffold_2_22264318-22265783	4.68	7.31e-09	3.20109		scaffold87_1007799-1008250	6.15	7.31e-09	4.20657		chr2_3781952-3783842	3.44	7.31e-09	2.35294		Lachesis_group10_2833902-2836004	3.41	7.31e-09	2.33242
scaffold_2_22280741-22281510	1.18	7.31e-09	0.80711		scaffold87_1028694-1029392	5.31	7.31e-09	3.63201		chr2_3912020-3912160	3.64	7.31e-09	2.48974		Lachesis_group10_2881587-2881728	4.89	7.31e-09	3.34473
scaffold_2_22392307-22393499	0.76	7.31e-09	0.51984		scaffold87_1053426-1054330	5.93	7.31e-09	4.05609		chr2_4006399-4006560	0	7.31e-09	0		Lachesis_group10_2904191-2905708	4.75	7.31e-09	3.24897
scaffold_2_22408032-22409362	6.16	7.31e-09	4.21341		scaffold87_1137887-1138630	2.89	7.31e-09	1.97674		chr2_4253930-4254219	0	7.31e-09	0		Lachesis_group10_2959051-2959915	0.46	7.31e-09	0.31464
scaffold_2_22506548-22507574	4.84	7.31e-09	3.31053		scaffold87_1163770-1164498	8.4	7.31e-09	5.74555		chr2_4291136-4291297	0.63	7.31e-09	0.43092		Lachesis_group10_2973419-2974354	4.46	7.31e-09	3.05062
scaffold_2_22529839-22531193	2.94	7.31e-09	2.01094		scaffold87_1216700-1217247	0.18	7.31e-09	0.12312		chr2_4372658-4372862	1.49	7.31e-09	1.01915		Lachesis_group10_3090537-3091336	0.13	7.31e-09	0.08892
scaffold_2_22580130-22581576	4.61	7.31e-09	3.15321		scaffold65_441080-441242	8.45	7.31e-09	5.77975		chr2_4771726-4771941	1.49	7.31e-09	1.01915		Lachesis_group10_3117448-3118958	0.73	7.31e-09	0.49932
scaffold_2_22613116-22613314	5.77	7.31e-09	3.94665		scaffold65_515476-516075	2.39	7.31e-09	1.63475		chr2_4850099-4850553	7.78	7.31e-09	5.32148		Lachesis_group10_3163583-3165239	2	7.31e-09	1.36799
scaffold_2_22623572-22624113	1.68	7.31e-09	1.14911		scaffold65_702214-703056	1.93	7.31e-09	1.32011		chr2_5214176-5214354	3.44	7.31e-09	2.35294		Lachesis_group10_3250565-3252419	4.44	7.31e-09	3.03694
scaffold_2_22640877-22642260	0.87	7.31e-09	0.59508		scaffold65_727176-727965	2.46	7.31e-09	1.68263		chr2_5452728-5453263	0	7.31e-09	0		Lachesis_group10_3369774-3369993	8.86	7.31e-09	6.06019
scaffold_2_22670126-22670388	8.82	7.31e-09	6.03283		scaffold65_731203-732005	3.22	7.31e-09	2.20246		chr2_5545326-5546380	4.43	7.31e-09	3.0301		Lachesis_group10_3498881-3499013	2.31	7.31e-09	1.58003
scaffold_2_22680708-22681167	0.44	7.31e-09	0.30096		scaffold65_1048804-1050155	9.73	7.31e-09	6.65527		chr2_5734891-5735442	1.65	7.31e-09	1.12859		Lachesis_group10_3506917-3507559	1.73	7.31e-09	1.18331
scaffold_2_22817517-22818548	1.97	7.31e-09	1.34747		scaffold65_1154936-1155061	11.18	7.31e-09	7.64706		chr2_5840127-5840328	0	7.31e-09	0		Lachesis_group10_3637383-3638260	0.23	7.31e-09	0.15732
scaffold_2_22893329-22893549	5.23	7.31e-09	3.57729		scaffold65_1187220-1188184	3.3	7.31e-09	2.25718		chr2_5920455-5920655	0	7.31e-09	0		Lachesis_group10_3669657-3671928	4.45	7.31e-09	3.04378
scaffold_2_22894669-22896049	2.44	7.31e-09	1.66895		scaffold65_1222023-1222510	3.16	7.31e-09	2.16142		chr2_6042283-6042489	1.96	7.31e-09	1.34063		Lachesis_group10_3742789-3743136	0	7.31e-09	0
scaffold_2_22933070-22934381	2.88	7.31e-09	1.9699		scaffold65_1271654-1271836	1.11	7.31e-09	0.75923		chr2_6066240-6066440	0.5	7.31e-09	0.342		Lachesis_group10_3774809-3775341	0	7.31e-09	0
scaffold_2_23188863-23189817	4.11	7.31e-09	2.81122		scaffold53_59413-59822	1.23	7.31e-09	0.84131		chr2_6114361-6114510	8.7	7.31e-09	5.95075		Lachesis_group10_3820038-3821102	1.71	7.31e-09	1.16963
scaffold_2_23354141-23354384	2.54	7.31e-09	1.73735		scaffold53_127766-127873	1.89	7.31e-09	1.29275		chr2_6114514-6114672	0	7.31e-09	0		Lachesis_group10_4086831-4087306	1.06	7.31e-09	0.72503
scaffold_2_23358631-23359820	0.51	7.31e-09	0.34884		scaffold53_135497-135763	10.34	7.31e-09	7.0725		chr2_6203477-6203694	2.34	7.31e-09	1.60055		Lachesis_group10_4087308-4088347	1.07	7.31e-09	0.73187
scaffold_2_23422476-23423687	4.72	7.31e-09	3.22845		scaffold53_137988-138117	8.29	7.31e-09	5.67031		chr2_6208815-6209126	2.95	7.31e-09	2.01778		Lachesis_group10_4117352-4117708	1.42	7.31e-09	0.97127
scaffold_2_23465473-23465670	2.58	7.31e-09	1.76471		scaffold53_537911-538317	2	7.31e-09	1.36799		chr2_6580282-6580904	4.68	7.31e-09	3.20109		Lachesis_group10_4168405-4168659	3.64	7.31e-09	2.48974
scaffold_2_23731403-23732095	5.74	7.31e-09	3.92613		scaffold53_755469-756862	1.23	7.31e-09	0.84131		chr2_6696275-6696475	5.18	7.31e-09	3.54309		Lachesis_group10_4269523-4269855	3.74	7.31e-09	2.55814
scaffold_2_24014056-24014450	5.35	7.31e-09	3.65937		scaffold53_769868-770338	6.07	7.31e-09	4.15185		chr2_6900454-6901233	1.3	7.31e-09	0.88919		Lachesis_group10_4299313-4299732	5.75	7.31e-09	3.93297
scaffold_2_24014463-24014903	2.31	7.31e-09	1.58003		scaffold53_1146227-1146419	0.52	7.31e-09	0.35568		chr2_7283135-7283952	1.36	7.31e-09	0.93023		Lachesis_group10_4339603-4339958	3.89	7.31e-09	2.66074
scaffold_2_24037118-24037427	0	7.31e-09	0		scaffold69_142501-142702	3.56	7.31e-09	2.43502		chr2_7605944-7606138	4.05	7.31e-09	2.77018		Lachesis_group10_4350871-4351775	6.16	7.31e-09	4.21341
scaffold_2_24058770-24059068	1.72	7.31e-09	1.17647		scaffold69_417091-417898	2.53	7.31e-09	1.73051		chr2_7659979-7660148	4.3	7.31e-09	2.94118		Lachesis_group10_4377489-4377784	4.2	7.31e-09	2.87278
scaffold_2_24063452-24064165	2.28	7.31e-09	1.55951		scaffold69_429174-429586	0.99	7.31e-09	0.67715		chr2_7726468-7726832	3.52	7.31e-09	2.40766		Lachesis_group10_4431203-4432501	2.41	7.31e-09	1.64843
scaffold_2_24120729-24120990	0.38	7.31e-09	0.25992		scaffold69_510967-511459	10.57	7.31e-09	7.22982		chr2_8054589-8054747	0	7.31e-09	0		Lachesis_group10_4500773-4501010	3.02	7.31e-09	2.06566
scaffold_2_24129837-24130107	1.87	7.31e-09	1.27907		scaffold69_523764-524090	3.46	7.31e-09	2.36662		chr2_8150736-8151367	0.64	7.31e-09	0.43776		Lachesis_group10_4518415-4520182	7.54	7.31e-09	5.15732
scaffold_2_24138915-24139226	3.29	7.31e-09	2.25034		scaffold69_724170-724447	1.82	7.31e-09	1.24487		chr2_8260373-8261193	1.73	7.31e-09	1.18331		Lachesis_group10_4563743-4564621	0.8	7.31e-09	0.5472
scaffold_2_24164102-24164273	0.58	7.31e-09	0.39672		scaffold69_1186440-1187181	10.08	7.31e-09	6.89466		chr2_8355530-8356034	2.37	7.31e-09	1.62107		Lachesis_group10_4604657-4604784	7.52	7.31e-09	5.14364
scaffold_2_24191754-24192045	0	7.31e-09	0		scaffold69_1263306-1263522	3.8	7.31e-09	2.59918		chr2_8386958-8387248	1.04	7.31e-09	0.71135		Lachesis_group10_4705053-4705585	1.33	7.31e-09	0.90971
scaffold_2_24197015-24197285	1.12	7.31e-09	0.76607		scaffold148_290824-291246	7.3	7.31e-09	4.99316		chr2_8452994-8453203	4.96	7.31e-09	3.39261		Lachesis_group10_4711536-4712077	0.93	7.31e-09	0.63611
scaffold_2_24207608-24207920	3.63	7.31e-09	2.4829		scaffold148_292443-292865	7.3	7.31e-09	4.99316		chr2_8602709-8605905	6.53	7.31e-09	4.46648		Lachesis_group10_4771703-4772126	2.65	7.31e-09	1.81259
scaffold_2_24261494-24261785	4.63	7.31e-09	3.16689		scaffold148_313594-313756	4.42	7.31e-09	3.02326		chr2_8865124-8865404	7.3	7.31e-09	4.99316		Lachesis_group10_4797693-4798581	1.71	7.31e-09	1.16963
scaffold_2_24460507-24460973	0	7.31e-09	0		scaffold148_410658-411069	0.98	7.31e-09	0.67031		chr2_9110157-9111488	3.68	7.31e-09	2.5171		Lachesis_group10_4810969-4811394	0.47	7.31e-09	0.32148
scaffold_2_24487135-24487347	1.43	7.31e-09	0.97811		scaffold148_434816-435373	1.45	7.31e-09	0.99179		chr2_9254900-9256714	2.48	7.31e-09	1.69631		Lachesis_group10_4965254-4966796	1.03	7.31e-09	0.70451
scaffold_2_24579845-24581183	2.52	7.31e-09	1.72367		scaffold148_455056-456589	6.32	7.31e-09	4.32285		chr2_9272499-9273130	5.33	7.31e-09	3.64569		Lachesis_group10_4981141-4981432	2.88	7.31e-09	1.9699
scaffold_2_24727067-24727432	2.22	7.31e-09	1.51847		scaffold148_506652-507642	1.33	7.31e-09	0.90971		chr2_9309705-9310045	3.33	7.31e-09	2.2777		Lachesis_group10_5102465-5102837	6.83	7.31e-09	4.67168
scaffold_2_24778895-24779337	3.1	7.31e-09	2.12038		scaffold148_709384-709667	0	7.31e-09	0		chr2_9356470-9358567	1.11	7.31e-09	0.75923		Lachesis_group10_5108873-5110314	1.26	7.31e-09	0.86183
scaffold_2_24792402-24792655	2.44	7.31e-09	1.66895		scaffold148_725597-725979	1.32	7.31e-09	0.90287		chr2_9449107-9449762	7.09	7.31e-09	4.84952		Lachesis_group10_5277496-5279115	4.89	7.31e-09	3.34473
scaffold_2_24818747-24818963	4.61	7.31e-09	3.15321		scaffold148_822445-823699	7.68	7.31e-09	5.25308		chr2_9505135-9505459	2.83	7.31e-09	1.9357		Lachesis_group10_5379088-5381437	1.6	7.31e-09	1.09439
scaffold_2_24829184-24829487	2.35	7.31e-09	1.60739		scaffold148_893581-894353	6.6	7.31e-09	4.51436		chr2_9510907-9511354	0	7.31e-09	0		Lachesis_group10_5419826-5420208	3.62	7.31e-09	2.47606
scaffold_2_24870073-24870407	4.46	7.31e-09	3.05062		scaffold148_914529-915336	1.28	7.31e-09	0.87551		chr2_9604094-9606042	2.68	7.31e-09	1.83311		Lachesis_group10_5419853-5420130	3.32	7.31e-09	2.27086
scaffold_2_24874616-24875019	3.57	7.31e-09	2.44186		scaffold148_1011157-1011535	3.57	7.31e-09	2.44186		chr2_9741740-9742199	0.88	7.31e-09	0.60192		Lachesis_group10_5438189-5440931	2.96	7.31e-09	2.02462
scaffold_2_24885844-24886210	1.1	7.31e-09	0.75239		scaffold148_1057730-1057912	4.95	7.31e-09	3.38577		chr2_9760166-9760393	1.78	7.31e-09	1.21751		Lachesis_group10_5573754-5575659	3.96	7.31e-09	2.70862
scaffold_2_24973090-24973758	5.18	7.31e-09	3.54309		scaffold148_1075140-1075349	1.93	7.31e-09	1.32011		chr2_9925482-9926841	7.94	7.31e-09	5.43092		Lachesis_group10_5699012-5699453	4.45	7.31e-09	3.04378
scaffold_2_24986320-24986484	5.03	7.31e-09	3.44049		scaffold148_1190137-1190418	0.36	7.31e-09	0.24624		chr2_10058089-10059775	0.3	7.31e-09	0.2052		Lachesis_group10_5715138-5715299	2.53	7.31e-09	1.73051
scaffold_2_25029020-25029192	2.37	7.31e-09	1.62107		scaffold52_19059-19233	9.19	7.31e-09	6.28591		chr2_10066456-10066674	8.9	7.31e-09	6.08755		Lachesis_group10_5720506-5720707	2.01	7.31e-09	1.37483
scaffold_2_25045547-25045992	1.59	7.31e-09	1.08755		scaffold52_98294-98854	2.59	7.31e-09	1.77155		chr2_10157297-10158824	1.53	7.31e-09	1.04651		Lachesis_group10_5764004-5764180	0	7.31e-09	0
scaffold_2_25062458-25063920	2.37	7.31e-09	1.62107		scaffold52_120761-121764	5.45	7.31e-09	3.72777		chr2_10231508-10231844	7.49	7.31e-09	5.12312		Lachesis_group10_5839142-5839715	3.59	7.31e-09	2.45554
scaffold_2_25075262-25075371	3.26	7.31e-09	2.22982		scaffold52_184461-185941	0.54	7.31e-09	0.36936		chr2_10236279-10236968	4.06	7.31e-09	2.77702		Lachesis_group10_5839281-5839442	2.53	7.31e-09	1.73051
scaffold_2_25086658-25087163	0	7.31e-09	0		scaffold52_219539-219977	5.49	7.31e-09	3.75513		chr2_10250895-10251362	1.96	7.31e-09	1.34063		Lachesis_group10_5844644-5844845	1.5	7.31e-09	1.02599
scaffold_2_25115252-25116620	1.03	7.31e-09	0.70451		scaffold52_307929-308311	6.62	7.31e-09	4.52804		chr2_10375268-10375375	5.86	7.31e-09	4.00821		Lachesis_group10_5950575-5951824	1.62	7.31e-09	1.10807
scaffold_2_25151980-25152261	2.57	7.31e-09	1.75787		scaffold52_409179-409376	2.19	7.31e-09	1.49795		chr2_10498141-10498391	5.41	7.31e-09	3.70041		Lachesis_group10_5969277-5969647	4.19	7.31e-09	2.86594
scaffold_2_25439662-25441543	4.55	7.31e-09	3.11218		scaffold52_798859-800252	1.53	7.31e-09	1.04651		chr2_10519675-10521223	3.57	7.31e-09	2.44186		Lachesis_group10_6049936-6051843	3.4	7.31e-09	2.32558
scaffold_2_25481883-25482326	0	7.31e-09	0		scaffold52_838403-838830	8.19	7.31e-09	5.60192		chr2_10542391-10544185	3.28	7.31e-09	2.2435		Lachesis_group10_6067174-6068621	5.7	7.31e-09	3.89877
scaffold_2_25640375-25641020	0.34	7.31e-09	0.23256		scaffold52_852949-853193	0.82	7.31e-09	0.56088		chr2_10574204-10575854	0.61	7.31e-09	0.41724		Lachesis_group10_6111584-6111812	1.42	7.31e-09	0.97127
scaffold_2_25688061-25689030	8.1	7.31e-09	5.54036		scaffold52_915219-916054	4.88	7.31e-09	3.33789		chr2_10704542-10704702	1.25	7.31e-09	0.85499		Lachesis_group10_6167025-6168735	4.93	7.31e-09	3.37209
scaffold_2_25697820-25698133	2.94	7.31e-09	2.01094		scaffold52_1008115-1008391	8.49	7.31e-09	5.80711		chr2_10871248-10871757	6.17	7.31e-09	4.22025		Lachesis_group10_6200515-6201707	4.89	7.31e-09	3.34473
scaffold_2_25791320-25791860	4.41	7.31e-09	3.01642		scaffold52_1086281-1086547	7.14	7.31e-09	4.88372		chr2_10903829-10905497	5.58	7.31e-09	3.81669		Lachesis_group10_6220732-6223674	1.89	7.31e-09	1.29275
scaffold_2_25852596-25852945	6.27	7.31e-09	4.28865		scaffold52_1122964-1123315	3.27	7.31e-09	2.23666		chr2_10921725-10923381	0.55	7.31e-09	0.3762		Lachesis_group10_6505286-6507659	1.54	7.31e-09	1.05335
scaffold_2_25885910-25886236	0.92	7.31e-09	0.62927		scaffold52_1143109-1143501	1.29	7.31e-09	0.88235		chr2_10936140-10937022	2.19	7.31e-09	1.49795		Lachesis_group10_6554471-6554615	5	7.31e-09	3.41997
scaffold_2_25960867-25961413	5.77	7.31e-09	3.94665		scaffold52_1169791-1170061	3.41	7.31e-09	2.33242		chr2_10951277-10953027	2.62	7.31e-09	1.79207		Lachesis_group10_6565721-6567442	4.23	7.31e-09	2.8933
scaffold_2_26044360-26044993	1.12	7.31e-09	0.76607		scaffold52_1265419-1265872	3.4	7.31e-09	2.32558		chr2_11012526-11014034	3.55	7.31e-09	2.42818		Lachesis_group10_6620032-6620145	4.69	7.31e-09	3.20793
scaffold_2_26134836-26136825	5.42	7.31e-09	3.70725		scaffold57_225-455	4.98	7.31e-09	3.40629		chr2_11079253-11080921	2.71	7.31e-09	1.85363		Lachesis_group10_6667348-6667513	1.21	7.31e-09	0.82763
scaffold_2_26142877-26143288	0.24	7.31e-09	0.16416		scaffold57_179782-180160	4.94	7.31e-09	3.37893		chr2_11104113-11104236	5.02	7.31e-09	3.43365		Lachesis_group10_6684564-6686275	4.91	7.31e-09	3.35841
scaffold_2_26236584-26236752	3.03	7.31e-09	2.0725		scaffold57_238810-239282	0.85	7.31e-09	0.5814		chr2_11129431-11132418	3.39	7.31e-09	2.31874		Lachesis_group10_6693680-6694526	0.36	7.31e-09	0.24624
scaffold_2_26307017-26307255	1.69	7.31e-09	1.15595		scaffold57_238810-239282	0.85	7.31e-09	0.5814		chr2_11258480-11260162	4.54	7.31e-09	3.10534		Lachesis_group10_6706328-6708225	1.66	7.31e-09	1.13543
scaffold_2_26347533-26347818	3.61	7.31e-09	2.46922		scaffold57_468350-469019	11.38	7.31e-09	7.78386		chr2_11270419-11271533	1.82	7.31e-09	1.24487		Lachesis_group10_6722799-6723408	0	7.31e-09	0
scaffold_2_26396183-26396282	6.33	7.31e-09	4.32969		scaffold57_685622-686110	2.08	7.31e-09	1.42271		chr2_11292885-11294117	0.98	7.31e-09	0.67031		Lachesis_group10_6754716-6755618	1.34	7.31e-09	0.91655
scaffold_2_26463040-26464389	1.96	7.31e-09	1.34063		scaffold57_793981-794308	0.31	7.31e-09	0.21204		chr2_11308593-11310297	2.94	7.31e-09	2.01094		Lachesis_group10_6850018-6850174	3.26	7.31e-09	2.22982
scaffold_2_26559179-26559530	0.28	7.31e-09	0.19152		scaffold57_833702-834112	2.59	7.31e-09	1.77155		chr2_11339466-11341410	3.59	7.31e-09	2.45554		Lachesis_group10_6866466-6867316	1.66	7.31e-09	1.13543
scaffold_2_26759065-26759376	3.36	7.31e-09	2.29822		scaffold57_850013-850462	4.82	7.31e-09	3.29685		chr2_11358775-11359529	6.12	7.31e-09	4.18605		Lachesis_group10_6875112-6875755	0.16	7.31e-09	0.10944
scaffold_2_26759409-26760091	6.13	7.31e-09	4.19289		scaffold57_913981-914115	7.73	7.31e-09	5.28728		chr2_11361036-11362784	1.85	7.31e-09	1.26539		Lachesis_group10_6922759-6923606	0.12	7.31e-09	0.08208
scaffold_2_26775791-26776976	11.58	7.31e-09	7.92066		scaffold57_1026048-1026708	2.15	7.31e-09	1.47059		chr2_11381697-11382674	5.21	7.31e-09	3.56361		Lachesis_group10_7035373-7035593	3.73	7.31e-09	2.5513
scaffold_2_26871072-26872452	0.58	7.31e-09	0.39672		scaffold57_1064929-1065153	5.55	7.31e-09	3.79617		chr2_11410050-11410253	4.05	7.31e-09	2.77018		Lachesis_group10_7108265-7108962	0	7.31e-09	0
scaffold_2_27250957-27251230	0.78	7.31e-09	0.53352		scaffold57_1214942-1215142	8.7	7.31e-09	5.95075		chr2_11419130-11420747	1.31	7.31e-09	0.89603		Lachesis_group10_7151025-7153468	3.89	7.31e-09	2.66074
scaffold_2_27252232-27252372	0	7.31e-09	0		scaffold62_88894-92351	2.14	7.31e-09	1.46375		chr2_11504462-11504595	3.06	7.31e-09	2.09302		Lachesis_group10_7219089-7219507	12.77	7.31e-09	8.73461
scaffold_2_27624780-27625291	3.84	7.31e-09	2.62654		scaffold62_117404-118185	4	7.31e-09	2.73598		chr2_11729573-11730175	0	7.31e-09	0		Lachesis_group10_7263169-7263578	9.57	7.31e-09	6.54583
scaffold_2_27710237-27710398	2.53	7.31e-09	1.73051		scaffold62_179397-179682	3.24	7.31e-09	2.21614		chr2_11743495-11744673	3.86	7.31e-09	2.64022		Lachesis_group10_7366091-7367696	4.65	7.31e-09	3.18057
scaffold_2_28293198-28293852	4.28	7.31e-09	2.9275		scaffold62_213739-215437	4.01	7.31e-09	2.74282		chr2_11839793-11840067	4.51	7.31e-09	3.08482		Lachesis_group10_7382881-7384645	5.34	7.31e-09	3.65253
scaffold_2_28374824-28376178	0.74	7.31e-09	0.50616		scaffold62_248917-249401	0	7.31e-09	0		chr2_11853038-11854777	2.64	7.31e-09	1.80575		Lachesis_group10_7393474-7393577	4.46	7.31e-09	3.05062
scaffold_2_28396922-28398362	7.93	7.31e-09	5.42408		scaffold62_369943-370655	1.42	7.31e-09	0.97127		chr2_11952676-11953731	5.24	7.31e-09	3.58413		Lachesis_group10_7571534-7571968	3.3	7.31e-09	2.25718
scaffold_2_28449833-28452396	4.88	7.31e-09	3.33789		scaffold62_677610-677975	2.61	7.31e-09	1.78523		chr2_11979170-11981021	3.55	7.31e-09	2.42818		Lachesis_group10_7605991-7607643	0.06	7.31e-09	0.04104
scaffold_2_28452490-28453310	0.61	7.31e-09	0.41724		scaffold62_763441-763673	6.99	7.31e-09	4.78112		chr2_12020228-12021884	0.48	7.31e-09	0.32832		Lachesis_group10_7614861-7615286	3.17	7.31e-09	2.16826
scaffold_2_28507465-28508146	3.64	7.31e-09	2.48974		scaffold62_1187156-1187570	0.24	7.31e-09	0.16416		chr2_12045594-12047497	2.26	7.31e-09	1.54583		Lachesis_group10_7615905-7616105	3.58	7.31e-09	2.4487
scaffold_2_28541284-28541790	4.28	7.31e-09	2.9275		scaffold62_1197322-1198703	0.44	7.31e-09	0.30096		chr2_12061294-12061472	2.85	7.31e-09	1.94938		Lachesis_group10_7666582-7666845	2.04	7.31e-09	1.39535
scaffold_2_28563983-28564636	3.14	7.31e-09	2.14774		scaffold62_1235741-1235979	8.23	7.31e-09	5.62927		chr2_12139234-12140099	9.59	7.31e-09	6.55951		Lachesis_group10_7686562-7688801	0.63	7.31e-09	0.43092
scaffold_2_28847777-28849238	4.09	7.31e-09	2.79754		scaffold62_1248298-1248523	3.67	7.31e-09	2.51026		chr2_12140116-12141138	2.83	7.31e-09	1.9357		Lachesis_group10_7737300-7737487	0	7.31e-09	0
scaffold_2_28915202-28915418	1.4	7.31e-09	0.95759		scaffold62_1255886-1256330	3.25	7.31e-09	2.22298		chr2_12158419-12159062	0.47	7.31e-09	0.32148		Lachesis_group10_7770853-7772997	2.82	7.31e-09	1.92886
scaffold_2_28995929-28996594	3.09	7.31e-09	2.11354		scaffold56_204421-204655	0	7.31e-09	0		chr2_12183114-12185034	2.34	7.31e-09	1.60055		Lachesis_group10_7847939-7848243	1.89	7.31e-09	1.29275
scaffold_2_29198807-29199488	1.18	7.31e-09	0.80711		scaffold56_216837-217165	7.1	7.31e-09	4.85636		chr2_12240088-12241959	3.49	7.31e-09	2.38714		Lachesis_group10_7909519-7910403	0.8	7.31e-09	0.5472
scaffold_2_30030755-30031236	0.84	7.31e-09	0.57456		scaffold56_238513-239299	1.16	7.31e-09	0.79343		chr2_12256909-12258106	3.16	7.31e-09	2.16142		Lachesis_group10_7941631-7943815	2.06	7.31e-09	1.40903
scaffold_2_30098058-30099045	2.03	7.31e-09	1.38851		scaffold56_498328-498573	3.35	7.31e-09	2.29138		chr2_12328978-12329231	7.11	7.31e-09	4.8632		Lachesis_group10_8070455-8070852	3.23	7.31e-09	2.2093
scaffold_2_30179372-30180726	2.71	7.31e-09	1.85363		scaffold56_556701-557408	1.29	7.31e-09	0.88235		chr2_12349416-12349619	6.71	7.31e-09	4.5896		Lachesis_group10_8113145-8113776	0.16	7.31e-09	0.10944
scaffold_2_30206086-30206477	1.05	7.31e-09	0.71819		scaffold56_666168-666608	3.28	7.31e-09	2.2435		chr2_12355553-12357478	2.65	7.31e-09	1.81259		Lachesis_group10_8210120-8210675	1.49	7.31e-09	1.01915
scaffold_2_30213129-30213640	5.52	7.31e-09	3.77565		scaffold56_699212-699960	2.74	7.31e-09	1.87415		chr2_12371035-12372958	2.44	7.31e-09	1.66895		Lachesis_group10_8314915-8315798	0	7.31e-09	0
scaffold_2_30324330-30324472	1.42	7.31e-09	0.97127		scaffold56_739011-739495	5.59	7.31e-09	3.82353		chr2_12453783-12455725	3.06	7.31e-09	2.09302		Lachesis_group10_8383138-8384897	0.11	7.31e-09	0.07524
scaffold_2_30347517-30348257	0.27	7.31e-09	0.18468		scaffold56_794543-794783	7.57	7.31e-09	5.17784		chr2_12469405-12471183	2.17	7.31e-09	1.48427		Lachesis_group10_8389863-8391618	0	7.31e-09	0
scaffold_2_30359229-30359572	0	7.31e-09	0		scaffold56_819042-819769	1.95	7.31e-09	1.33379		chr2_12502881-12503987	6.06	7.31e-09	4.14501		Lachesis_group10_8424404-8424904	0.2	7.31e-09	0.1368
scaffold_2_30426819-30427500	1.78	7.31e-09	1.21751		scaffold113_79072-79782	0.14	7.31e-09	0.09576		chr2_12569482-12571408	1.84	7.31e-09	1.25855		Lachesis_group10_8443426-8445123	5.2	7.31e-09	3.55677
scaffold_2_30744666-30745450	1.84	7.31e-09	1.25855		scaffold113_142490-143314	1.35	7.31e-09	0.92339		chr2_12617455-12617645	3.76	7.31e-09	2.57182		Lachesis_group10_8457149-8457485	7.56	7.31e-09	5.171
scaffold_2_30745351-30745450	2.03	7.31e-09	1.38851		scaffold113_237713-237983	7.98	7.31e-09	5.45828		chr2_12689865-12690417	7.56	7.31e-09	5.171		Lachesis_group10_8535868-8537629	5.2	7.31e-09	3.55677
scaffold_2_30938435-30938698	0	7.31e-09	0		scaffold113_343698-344547	5.69	7.31e-09	3.89193		chr2_12774474-12774626	2	7.31e-09	1.36799		Lachesis_group10_8549087-8550691	1.21	7.31e-09	0.82763
scaffold_2_31124164-31124459	1.42	7.31e-09	0.97127		scaffold113_367340-368168	1.84	7.31e-09	1.25855		chr2_12861594-12861968	6.49	7.31e-09	4.43912		Lachesis_group10_8598639-8599282	1.73	7.31e-09	1.18331
scaffold_2_31209675-31210762	6.54	7.31e-09	4.47332		scaffold113_495172-496000	6.37	7.31e-09	4.35705		chr2_12921904-12923122	0.49	7.31e-09	0.33516		Lachesis_group10_8616851-8616988	6.06	7.31e-09	4.14501
scaffold_2_31762596-31762887	1.39	7.31e-09	0.95075		scaffold113_747545-749329	8.57	7.31e-09	5.86183		chr2_13118419-13119347	12.95	7.31e-09	8.85773		Lachesis_group10_8643973-8644744	2.1	7.31e-09	1.43639
scaffold_2_32055045-32055353	0.32	7.31e-09	0.21888		scaffold113_850313-851036	7.72	7.31e-09	5.28044		chr2_13201639-13202151	9	7.31e-09	6.15595		Lachesis_group10_8669136-8670860	1.41	7.31e-09	0.96443
scaffold_2_32326967-32327651	1.78	7.31e-09	1.21751		scaffold113_985083-985957	8.31	7.31e-09	5.68399		chr2_13255765-13257564	2.72	7.31e-09	1.86047		Lachesis_group10_8688209-8688436	5.56	7.31e-09	3.80301
scaffold_2_32570404-32570773	0.54	7.31e-09	0.36936		scaffold113_1000806-1003497	9.18	7.31e-09	6.27907		chr2_13544515-13545688	8.69	7.31e-09	5.94391		Lachesis_group10_8714391-8715711	3.25	7.31e-09	2.22298
scaffold_2_32587089-32587600	3.62	7.31e-09	2.47606		scaffold113_1059755-1060547	1.02	7.31e-09	0.69767		chr2_13564406-13565509	4.95	7.31e-09	3.38577		Lachesis_group10_8727555-8727692	4.52	7.31e-09	3.09166
scaffold_2_32688793-32690028	4.22	7.31e-09	2.88646		scaffold113_1098998-1099746	0.4	7.31e-09	0.2736		chr2_13628346-13628564	2.33	7.31e-09	1.59371		Lachesis_group10_8753461-8754507	3.2	7.31e-09	2.18878
scaffold_2_33465081-33465507	0.94	7.31e-09	0.64295		scaffold113_1111287-1111853	7.83	7.31e-09	5.35568		chr2_13667088-13667225	1.47	7.31e-09	1.00547		Lachesis_group10_8793970-8794431	5.39	7.31e-09	3.68673
scaffold_2_33511893-33512334	5.09	7.31e-09	3.48153		scaffold113_1152328-1152526	6.46	7.31e-09	4.4186		chr2_13694323-13694558	8.15	7.31e-09	5.57456		Lachesis_group10_8799181-8800098	6.43	7.31e-09	4.39808
scaffold_2_33744230-33744778	1.29	7.31e-09	0.88235		scaffold157_122738-123991	8.59	7.31e-09	5.87551		chr2_13730745-13730959	5.41	7.31e-09	3.70041		Lachesis_group10_8822998-8824101	3.65	7.31e-09	2.49658
scaffold_2_34310566-34310839	0.37	7.31e-09	0.25308		scaffold157_151213-152396	8.29	7.31e-09	5.67031		chr2_13786526-13786741	0.94	7.31e-09	0.64295		Lachesis_group10_8828676-8830186	1.41	7.31e-09	0.96443
scaffold_2_34318524-34319202	2.73	7.31e-09	1.86731		scaffold157_227965-228354	3.44	7.31e-09	2.35294		chr2_13822661-13822833	4.01	7.31e-09	2.74282		Lachesis_group10_8853019-8853124	6.13	7.31e-09	4.19289
scaffold_2_34879513-34881059	0.13	7.31e-09	0.08892		scaffold157_304771-305160	3.97	7.31e-09	2.71546		chr2_13837581-13837749	4.92	7.31e-09	3.36525		Lachesis_group10_8921251-8921781	0	7.31e-09	0
scaffold_2_35026434-35027995	0.84	7.31e-09	0.57456		scaffold157_325649-325880	0	7.31e-09	0		chr2_14018445-14018643	7.44	7.31e-09	5.08892		Lachesis_group10_9035969-9036270	4.58	7.31e-09	3.13269
scaffold_2_35055668-35056718	0	7.31e-09	0		scaffold157_397686-398010	7.91	7.31e-09	5.4104		chr2_14081950-14082609	2.85	7.31e-09	1.94938		Lachesis_group10_9156941-9159103	0.94	7.31e-09	0.64295
scaffold_2_35409583-35409809	2.72	7.31e-09	1.86047		scaffold157_429610-430820	6.99	7.31e-09	4.78112		chr2_14192970-14193469	1.22	7.31e-09	0.83447		Lachesis_group10_9214387-9214562	6.65	7.31e-09	4.54856
scaffold_2_35533684-35534317	0	7.31e-09	0		scaffold157_462902-464025	2.78	7.31e-09	1.9015		chr2_14217702-14220750	2.58	7.31e-09	1.76471		Lachesis_group10_9278984-9279782	0.88	7.31e-09	0.60192
scaffold_2_36290960-36292329	0.07	7.31e-09	0.04788		scaffold157_473273-474683	8.59	7.31e-09	5.87551		chr2_14240982-14241805	0.61	7.31e-09	0.41724		Lachesis_group10_9346971-9347215	0	7.31e-09	0
scaffold_3_34097-35052	2.84	7.31e-09	1.94254		scaffold157_570360-570550	0.53	7.31e-09	0.36252		chr2_14373435-14374040	4.06	7.31e-09	2.77702		Lachesis_group10_9380607-9381251	0	7.31e-09	0
scaffold_3_78127-78866	0.27	7.31e-09	0.18468		scaffold157_603814-604218	0	7.31e-09	0		chr2_14434432-14434624	5.44	7.31e-09	3.72093		Lachesis_group10_9419321-9420012	6.35	7.31e-09	4.34337
scaffold_3_126106-126788	2.55	7.31e-09	1.74419		scaffold157_626475-627258	2.47	7.31e-09	1.68947		chr2_14463923-14465587	0.91	7.31e-09	0.62244		Lachesis_group10_9469364-9471062	2.11	7.31e-09	1.44323
scaffold_3_279462-280168	4.4	7.31e-09	3.00958		scaffold157_690143-690381	0.84	7.31e-09	0.57456		chr2_14589909-14590282	0	7.31e-09	0		Lachesis_group10_9528503-9529386	0	7.31e-09	0
scaffold_3_1100661-1101320	2.64	7.31e-09	1.80575		scaffold157_706788-707094	4.75	7.31e-09	3.24897		chr2_14785402-14787034	6.08	7.31e-09	4.15869		Lachesis_group10_9603721-9604675	5.01	7.31e-09	3.42681
scaffold_3_1487484-1488280	0	7.31e-09	0		scaffold157_864042-864462	7.33	7.31e-09	5.01368		chr2_14889975-14890162	0.53	7.31e-09	0.36252		Lachesis_group10_9656851-9658747	0.58	7.31e-09	0.39672
scaffold_3_1571782-1572319	0	7.31e-09	0		scaffold157_947774-948991	2.38	7.31e-09	1.62791		chr2_14906602-14907802	4.63	7.31e-09	3.16689		Lachesis_group10_9673133-9674105	5.13	7.31e-09	3.50889
scaffold_3_1734942-1736274	0.46	7.31e-09	0.31464		scaffold157_1093284-1096395	5	7.31e-09	3.41997		chr2_14944506-14944824	0.95	7.31e-09	0.64979		Lachesis_group10_9726126-9727636	0.2	7.31e-09	0.1368
scaffold_3_3075044-3075498	2.29	7.31e-09	1.56635		scaffold157_1114066-1114614	0.92	7.31e-09	0.62927		chr2_15237305-15237535	0.43	7.31e-09	0.29412		Lachesis_group10_9748165-9749570	5.67	7.31e-09	3.87825
scaffold_3_3161638-3162462	0.36	7.31e-09	0.24624		scaffold179_108163-108635	0.21	7.31e-09	0.14364		chr2_15268831-15268989	2.56	7.31e-09	1.75103		Lachesis_group10_9810441-9812618	2.5	7.31e-09	1.70999
scaffold_3_3378821-3379349	0	7.31e-09	0		scaffold179_135915-136096	8.24	7.31e-09	5.63611		chr2_15306636-15306934	1.36	7.31e-09	0.93023		Lachesis_group10_9887546-9887972	0.71	7.31e-09	0.48564
scaffold_3_3813911-3814402	8.53	7.31e-09	5.83447		scaffold179_176306-176480	0	7.31e-09	0		chr2_15326393-15326989	5.08	7.31e-09	3.47469		Lachesis_group10_10025103-10025591	1.45	7.31e-09	0.99179
scaffold_3_4199956-4200293	9.72	7.31e-09	6.64843		scaffold179_262624-262850	0.89	7.31e-09	0.60876		chr2_15341086-15341796	0	7.31e-09	0		Lachesis_group10_10063667-10064142	3.36	7.31e-09	2.29822
scaffold_3_4553367-4553841	0.86	7.31e-09	0.58824		scaffold179_318535-319419	7.42	7.31e-09	5.07524		chr2_15462076-15463621	4.86	7.31e-09	3.32421		Lachesis_group10_10151993-10152275	7.93	7.31e-09	5.42408
scaffold_3_4562231-4562495	4.71	7.31e-09	3.22161		scaffold179_319440-320249	2.52	7.31e-09	1.72367		chr2_15477408-15478101	7.95	7.31e-09	5.43776		Lachesis_group10_10209669-10209854	3.99	7.31e-09	2.72914
scaffold_3_4589788-4590013	1.34	7.31e-09	0.91655		scaffold179_379880-380609	5.44	7.31e-09	3.72093		chr2_15512878-15513205	7.8	7.31e-09	5.33516		Lachesis_group10_10232555-10232833	4.83	7.31e-09	3.30369
scaffold_3_4708128-4708402	2.61	7.31e-09	1.78523		scaffold179_402979-406463	2.8	7.31e-09	1.91518		chr2_15524978-15526629	0.49	7.31e-09	0.33516		Lachesis_group10_10235008-10235195	0	7.31e-09	0
scaffold_3_4771402-4771943	2.26	7.31e-09	1.54583		scaffold179_419573-419906	0.6	7.31e-09	0.4104		chr2_15547881-15548449	4.73	7.31e-09	3.23529		Lachesis_group10_10241390-10242015	0.64	7.31e-09	0.43776
scaffold_3_4863352-4863932	1.22	7.31e-09	0.83447		scaffold179_499390-501678	12.08	7.31e-09	8.26265		chr2_15610619-15610836	3.76	7.31e-09	2.57182		Lachesis_group10_10246091-10246380	0.35	7.31e-09	0.2394
scaffold_3_5002791-5002987	4.71	7.31e-09	3.22161		scaffold179_518938-519388	0.67	7.31e-09	0.45828		chr2_15621929-15622125	4.77	7.31e-09	3.26265		Lachesis_group10_10286461-10287013	0	7.31e-09	0
scaffold_3_5010387-5010546	3.2	7.31e-09	2.18878		scaffold179_539202-539582	3.52	7.31e-09	2.40766		chr2_15647600-15649419	3.01	7.31e-09	2.05882		Lachesis_group10_10379462-10381359	2.64	7.31e-09	1.80575
scaffold_3_5023130-5024090	0.63	7.31e-09	0.43092		scaffold179_714546-715478	6.11	7.31e-09	4.17921		chr2_15698692-15700330	1.14	7.31e-09	0.77975		Lachesis_group10_10421902-10423183	2.88	7.31e-09	1.9699
scaffold_3_5066668-5067166	2.46	7.31e-09	1.68263		scaffold179_739820-740440	12.75	7.31e-09	8.72093		chr2_15782537-15782825	0.72	7.31e-09	0.49248		Lachesis_group10_10493442-10495563	3.05	7.31e-09	2.08618
scaffold_3_5080352-5081716	2.85	7.31e-09	1.94938		scaffold179_739820-740473	12.57	7.31e-09	8.59781		chr2_15782637-15782808	0.58	7.31e-09	0.39672		Lachesis_group10_10616544-10616724	0	7.31e-09	0
scaffold_3_5093858-5095226	0	7.31e-09	0		scaffold179_826577-827525	6.45	7.31e-09	4.41176		chr2_15853929-15854128	0	7.31e-09	0		Lachesis_group10_10693100-10693746	3.25	7.31e-09	2.22298
scaffold_3_5136318-5136828	1.19	7.31e-09	0.81395		scaffold179_854324-856145	1.78	7.31e-09	1.21751		chr2_15881496-15882978	2.06	7.31e-09	1.40903		Lachesis_group10_10715225-10715652	0	7.31e-09	0
scaffold_3_5145853-5147807	0.46	7.31e-09	0.31464		scaffold179_916109-918713	0.35	7.31e-09	0.2394		chr2_15901737-15903656	0.58	7.31e-09	0.39672		Lachesis_group10_10828505-10828680	6.72	7.31e-09	4.59644
scaffold_3_5217217-5217360	6.59	7.31e-09	4.50752		scaffold179_1041078-1041492	2.2	7.31e-09	1.50479		chr2_15916858-15917441	1.39	7.31e-09	0.95075		Lachesis_group10_11004403-11004557	3.99	7.31e-09	2.72914
scaffold_3_5724364-5724516	1.32	7.31e-09	0.90287		scaffold179_1156752-1157986	6.22	7.31e-09	4.25445		chr2_15936309-15937416	6.79	7.31e-09	4.64432		Lachesis_group10_11021810-11021988	4.03	7.31e-09	2.7565
scaffold_3_6044333-6045683	2.65	7.31e-09	1.81259		scaffold179_1208568-1209367	4.68	7.31e-09	3.20109		chr2_16090847-16091289	5.89	7.31e-09	4.02873		Lachesis_group10_11062465-11062628	6.43	7.31e-09	4.39808
scaffold_3_6092543-6092851	0	7.31e-09	0		scaffold68_107814-108682	6.71	7.31e-09	4.5896		chr2_16110700-16112621	1.43	7.31e-09	0.97811		Lachesis_group10_11254211-11255089	0.69	7.31e-09	0.47196
scaffold_3_6535361-6536042	3.01	7.31e-09	2.05882		scaffold68_151798-152241	8.5	7.31e-09	5.81395		chr2_16143077-16144021	3.14	7.31e-09	2.14774		Lachesis_group10_11289666-11290689	2.81	7.31e-09	1.92202
scaffold_3_6614345-6614583	1.7	7.31e-09	1.16279		scaffold68_295568-296053	6.07	7.31e-09	4.15185		chr2_16165162-16165466	2.34	7.31e-09	1.60055		Lachesis_group10_11358752-11358887	6.26	7.31e-09	4.28181
scaffold_3_6737033-6738384	7.4	7.31e-09	5.06156		scaffold68_369317-369547	5.54	7.31e-09	3.78933		chr2_16188883-16189208	3.46	7.31e-09	2.36662		Lachesis_group10_11482354-11482781	5.02	7.31e-09	3.43365
scaffold_3_6846126-6846653	4.93	7.31e-09	3.37209		scaffold68_369992-371699	0.35	7.31e-09	0.2394		chr2_16199456-16199713	2.78	7.31e-09	1.9015		Lachesis_group10_11586085-11587619	3.21	7.31e-09	2.19562
scaffold_3_7296600-7296726	2.42	7.31e-09	1.65527		scaffold68_440095-440430	0	7.31e-09	0		chr2_16215850-16216056	4	7.31e-09	2.73598		Lachesis_group10_11599409-11600576	3.45	7.31e-09	2.35978
scaffold_3_7456989-7457652	1.84	7.31e-09	1.25855		scaffold68_447968-448303	0	7.31e-09	0		chr2_16272044-16274020	2.38	7.31e-09	1.62791		Lachesis_group10_11607844-11608336	5.28	7.31e-09	3.61149
scaffold_3_7468612-7469000	5.43	7.31e-09	3.71409		scaffold68_515895-516799	0	7.31e-09	0		chr2_16291452-16291633	3.39	7.31e-09	2.31874		Lachesis_group10_11647365-11647606	1.68	7.31e-09	1.14911
scaffold_3_7601718-7603683	6.69	7.31e-09	4.57592		scaffold68_557827-558162	7.1	7.31e-09	4.85636		chr2_16416251-16416438	0.53	7.31e-09	0.36252		Lachesis_group10_11696391-11698272	3.21	7.31e-09	2.19562
scaffold_3_7905006-7905473	0	7.31e-09	0		scaffold68_572866-573092	1.79	7.31e-09	1.22435		chr2_16607374-16607596	5.73	7.31e-09	3.91929		Lachesis_group10_11728205-11728415	5.98	7.31e-09	4.09029
scaffold_3_7907477-7908863	0	7.31e-09	0		scaffold68_627164-627389	2.25	7.31e-09	1.53899		chr2_16737601-16739602	5.11	7.31e-09	3.49521		Lachesis_group10_11760064-11760483	0.72	7.31e-09	0.49248
scaffold_3_8011748-8011858	4.69	7.31e-09	3.20793		scaffold68_643931-644194	9.22	7.31e-09	6.30643		chr2_16742840-16743133	0.69	7.31e-09	0.47196		Lachesis_group10_11835110-11835565	2.01	7.31e-09	1.37483
scaffold_3_8053894-8054068	5.34	7.31e-09	3.65253		scaffold68_718207-718486	12.34	7.31e-09	8.44049		chr2_16890628-16891087	2.78	7.31e-09	1.9015		Lachesis_group10_11855913-11856274	8.53	7.31e-09	5.83447
scaffold_3_8062986-8063235	2.44	7.31e-09	1.66895		scaffold68_879035-879266	0.46	7.31e-09	0.31464		chr2_16924028-16924318	0.69	7.31e-09	0.47196		Lachesis_group10_11870807-11871972	9.42	7.31e-09	6.44323
scaffold_3_8712345-8712638	6.14	7.31e-09	4.19973		scaffold68_918689-919529	6.17	7.31e-09	4.22025		chr2_16952864-16955362	4.28	7.31e-09	2.9275		Lachesis_group10_11942466-11942742	3.74	7.31e-09	2.55814
scaffold_3_8846952-8847575	0.32	7.31e-09	0.21888		scaffold68_1008028-1008729	7.47	7.31e-09	5.10944		chr2_17077680-17077932	5.33	7.31e-09	3.64569		Lachesis_group10_11948198-11948373	4.72	7.31e-09	3.22845
scaffold_3_8882503-8882690	3.83	7.31e-09	2.6197		scaffold68_1051364-1051610	4.29	7.31e-09	2.93434		chr2_17085998-17086234	2.15	7.31e-09	1.47059		Lachesis_group10_12015753-12015919	3.24	7.31e-09	2.21614
scaffold_3_8964685-8964863	7.09	7.31e-09	4.84952		scaffold68_1078895-1079153	1.56	7.31e-09	1.06703		chr2_17113942-17114162	4.21	7.31e-09	2.87962		Lachesis_group10_12204289-12205117	0.48	7.31e-09	0.32832
scaffold_3_8979828-8980273	1.36	7.31e-09	0.93023		scaffold68_1114736-1115967	4.5	7.31e-09	3.07798		chr2_17245895-17247823	2	7.31e-09	1.36799		Lachesis_group10_12269332-12269478	2.07	7.31e-09	1.41587
scaffold_3_9068586-9068816	5.05	7.31e-09	3.45417		scaffold68_1135999-1136992	7.94	7.31e-09	5.43092		chr2_17355457-17355656	0	7.31e-09	0		Lachesis_group10_12274583-12276442	0	7.31e-09	0
scaffold_3_9322112-9322486	1.62	7.31e-09	1.10807		scaffold60_51470-51772	2.7	7.31e-09	1.84679		chr2_17618800-17619253	8.31	7.31e-09	5.68399		Lachesis_group10_12314007-12314847	3.43	7.31e-09	2.3461
scaffold_3_9633699-9635081	0.44	7.31e-09	0.30096		scaffold60_129491-129736	0	7.31e-09	0		chr2_17699043-17699215	0.58	7.31e-09	0.39672		Lachesis_group10_12359364-12359519	0.65	7.31e-09	0.4446
scaffold_3_9787543-9788383	5.73	7.31e-09	3.91929		scaffold60_145588-145750	0	7.31e-09	0		chr2_17810357-17810731	2.17	7.31e-09	1.48427		Lachesis_group10_12394669-12395552	0.34	7.31e-09	0.23256
scaffold_3_9927807-9928513	5.97	7.31e-09	4.08345		scaffold60_393993-394248	7.51	7.31e-09	5.1368		chr2_17869118-17869432	3.27	7.31e-09	2.23666		Lachesis_group10_12415560-12415766	3.13	7.31e-09	2.1409
scaffold_3_9952323-9952732	2.52	7.31e-09	1.72367		scaffold60_503843-504703	6.89	7.31e-09	4.71272		chr2_17916551-17916758	1.46	7.31e-09	0.99863		Lachesis_group10_12438240-12439119	0.11	7.31e-09	0.07524
scaffold_3_10005517-10006143	4.77	7.31e-09	3.26265		scaffold60_763816-764222	8.1	7.31e-09	5.54036		chr2_17960569-17960766	4.73	7.31e-09	3.23529		Lachesis_group10_12496060-12496293	6.28	7.31e-09	4.29549
scaffold_3_10057151-10057407	3.62	7.31e-09	2.47606		scaffold60_987438-987752	1.28	7.31e-09	0.87551		chr2_17986285-17987097	6.32	7.31e-09	4.32285		Lachesis_group10_12555523-12555855	0.3	7.31e-09	0.2052
scaffold_3_10061092-10061441	3.82	7.31e-09	2.61286		scaffold60_1185814-1186457	3.52	7.31e-09	2.40766		chr2_17987207-17988031	8.39	7.31e-09	5.73871		Lachesis_group10_12567152-12567692	0.19	7.31e-09	0.12996
scaffold_3_10218070-10219453	1.24	7.31e-09	0.84815		scaffold138_7245-7656	2.99	7.31e-09	2.04514		chr2_18230213-18230376	0	7.31e-09	0		Lachesis_group10_12583455-12585448	2.21	7.31e-09	1.51163
scaffold_3_10255139-10255347	6.13	7.31e-09	4.19289		scaffold138_46956-47055	1.01	7.31e-09	0.69083		chr2_18280972-18281198	0.44	7.31e-09	0.30096		Lachesis_group10_12595467-12595620	0.65	7.31e-09	0.4446
scaffold_3_10266341-10266914	2.31	7.31e-09	1.58003		scaffold138_128539-128817	5.22	7.31e-09	3.57045		chr2_18294147-18295344	1.61	7.31e-09	1.10123		Lachesis_group10_12608053-12608274	6.15	7.31e-09	4.20657
scaffold_3_10343214-10343666	5.05	7.31e-09	3.45417		scaffold138_134052-134772	0.84	7.31e-09	0.57456		chr2_18687519-18689371	4.44	7.31e-09	3.03694		Lachesis_group10_12678852-12679017	4.38	7.31e-09	2.9959
scaffold_3_10474581-10474823	1.67	7.31e-09	1.14227		scaffold138_226256-226370	0.88	7.31e-09	0.60192		chr3_11754-12192	5.73	7.31e-09	3.91929		Lachesis_group10_12693369-12695321	1.42	7.31e-09	0.97127
scaffold_3_10530655-10531534	0.69	7.31e-09	0.47196		scaffold138_305395-305585	9.48	7.31e-09	6.48427		chr3_56287-57002	3.87	7.31e-09	2.64706		Lachesis_group10_12708643-12709028	4.32	7.31e-09	2.95486
scaffold_3_10609046-10610242	0.5	7.31e-09	0.342		scaffold138_430798-431164	1.38	7.31e-09	0.94391		chr3_137823-138097	0.75	7.31e-09	0.513		Lachesis_group10_12713476-12715389	1.59	7.31e-09	1.08755
scaffold_3_10618707-10618937	4.53	7.31e-09	3.0985		scaffold138_467694-468547	4.81	7.31e-09	3.29001		chr3_210065-210178	5.51	7.31e-09	3.76881		Lachesis_group10_12847783-12848311	3	7.31e-09	2.05198
scaffold_3_10648468-10649719	6.48	7.31e-09	4.43228		scaffold138_515994-516510	10.99	7.31e-09	7.5171		chr3_211236-213450	0.79	7.31e-09	0.54036		Lachesis_group10_12908209-12908362	0	7.31e-09	0
scaffold_3_10669120-10669572	3.37	7.31e-09	2.30506		scaffold138_608121-609017	7.15	7.31e-09	4.89056		chr3_222674-224387	2.2	7.31e-09	1.50479		Lachesis_group10_12918172-12918969	4.12	7.31e-09	2.81806
scaffold_3_10744836-10746202	2.24	7.31e-09	1.53215		scaffold138_681157-684359	5.29	7.31e-09	3.61833		chr3_314228-314429	7.39	7.31e-09	5.05472		Lachesis_group10_12941588-12942307	2.39	7.31e-09	1.63475
scaffold_3_10785404-10787973	3.16	7.31e-09	2.16142		scaffold138_740622-741038	2.44	7.31e-09	1.66895		chr3_320189-320337	2.06	7.31e-09	1.40903		Lachesis_group10_12969988-12970594	1.5	7.31e-09	1.02599
scaffold_3_10917935-10918177	0	7.31e-09	0		scaffold138_776253-776664	0.49	7.31e-09	0.33516		chr3_383125-383290	0	7.31e-09	0		Lachesis_group10_13070175-13070448	4.97	7.31e-09	3.39945
scaffold_3_10975764-10976074	3.29	7.31e-09	2.25034		scaffold138_861507-861866	2.27	7.31e-09	1.55267		chr3_467217-470254	2.88	7.31e-09	1.9699		Lachesis_group10_13090597-13091042	2.5	7.31e-09	1.70999
scaffold_3_11033272-11034630	0.3	7.31e-09	0.2052		scaffold138_964250-964787	4.08	7.31e-09	2.7907		chr3_768227-768517	3.55	7.31e-09	2.42818		Lachesis_group10_13112834-13113107	5.4	7.31e-09	3.69357
scaffold_3_11155234-11156015	3.43	7.31e-09	2.3461		scaffold138_1037784-1038141	0.28	7.31e-09	0.19152		chr3_827071-827436	1.39	7.31e-09	0.95075		Lachesis_group10_13133233-13133678	2.5	7.31e-09	1.70999
scaffold_3_11172340-11172816	6.87	7.31e-09	4.69904		scaffold138_1058045-1058314	1.12	7.31e-09	0.76607		chr3_863858-864240	7.24	7.31e-09	4.95212		Lachesis_group10_13171620-13171930	7.54	7.31e-09	5.15732
scaffold_3_11313109-11314580	4.94	7.31e-09	3.37893		scaffold138_1116919-1117333	0.24	7.31e-09	0.16416		chr3_890806-890973	6.9	7.31e-09	4.71956		Lachesis_group10_13225194-13226181	3.23	7.31e-09	2.2093
scaffold_3_11364773-11365446	1.66	7.31e-09	1.13543		scaffold138_1127003-1127147	5.55	7.31e-09	3.79617		chr3_1072497-1072711	2.91	7.31e-09	1.99042		Lachesis_group10_13247030-13247192	0.62	7.31e-09	0.42408
scaffold_3_11436255-11437800	0.26	7.31e-09	0.17784		scaffold138_1165911-1166265	5.9	7.31e-09	4.03557		chr3_1102482-1102652	2.38	7.31e-09	1.62791		Lachesis_group10_13259751-13260181	1.41	7.31e-09	0.96443
scaffold_3_11541391-11541913	10.37	7.31e-09	7.09302		scaffold89_131582-131962	0.26	7.31e-09	0.17784		chr3_1122987-1124942	1.97	7.31e-09	1.34747		Lachesis_group10_13273049-13273579	0.57	7.31e-09	0.38988
scaffold_3_11585916-11586327	4.58	7.31e-09	3.13269		scaffold89_200410-200630	0	7.31e-09	0		chr3_1179112-1179773	2.22	7.31e-09	1.51847		Lachesis_group10_13386083-13387736	2.28	7.31e-09	1.55951
scaffold_3_11586126-11586304	3.55	7.31e-09	2.42818		scaffold89_418190-418366	0.58	7.31e-09	0.39672		chr3_1180461-1180626	2.5	7.31e-09	1.70999		Lachesis_group10_13527589-13527691	4.04	7.31e-09	2.76334
scaffold_3_11602628-11603123	9.41	7.31e-09	6.43639		scaffold89_664762-667084	3.04	7.31e-09	2.07934		chr3_1186898-1188039	2.25	7.31e-09	1.53899		Lachesis_group10_13562430-13562676	3.76	7.31e-09	2.57182
scaffold_3_11734642-11736012	4.71	7.31e-09	3.22161		scaffold89_724493-724717	5.73	7.31e-09	3.91929		chr3_1197452-1199684	0.81	7.31e-09	0.55404		Lachesis_group10_13578517-13579127	0.33	7.31e-09	0.22572
scaffold_3_11775012-11776063	0.86	7.31e-09	0.58824		scaffold89_1001169-1001527	1.17	7.31e-09	0.80027		chr3_1222902-1223772	5.99	7.31e-09	4.09713		Lachesis_group10_13610899-13611098	0.5	7.31e-09	0.342
scaffold_3_11828022-11828289	7.16	7.31e-09	4.8974		scaffold89_1088197-1088805	11.75	7.31e-09	8.03694		chr3_1227983-1228382	6.66	7.31e-09	4.5554		Lachesis_group10_13654266-13654756	0.2	7.31e-09	0.1368
scaffold_3_11852449-11853920	0.96	7.31e-09	0.65663		scaffold89_1149394-1150055	0.91	7.31e-09	0.62244		chr3_1256009-1256316	5.01	7.31e-09	3.42681		Lachesis_group10_13712950-13713376	0.71	7.31e-09	0.48564
scaffold_3_11933274-11934115	2.92	7.31e-09	1.99726		scaffold74_133870-135107	2.48	7.31e-09	1.69631		chr3_1264895-1265061	0.62	7.31e-09	0.42408		Lachesis_group10_13775607-13776490	0	7.31e-09	0
scaffold_3_11953046-11953538	3.36	7.31e-09	2.29822		scaffold74_207879-208144	3.08	7.31e-09	2.1067		chr3_1372609-1372859	0.4	7.31e-09	0.2736		Lachesis_group10_13860344-13860496	2	7.31e-09	1.36799
scaffold_3_11987594-11988388	0.13	7.31e-09	0.08892		scaffold74_263761-264821	2.45	7.31e-09	1.67579		chr3_1376348-1376821	5.06	7.31e-09	3.46101		Lachesis_group10_14026391-14027490	8.12	7.31e-09	5.55404
scaffold_3_12011413-12011793	1.89	7.31e-09	1.29275		scaffold74_301950-302260	0	7.31e-09	0		chr3_1394792-1394911	4.41	7.31e-09	3.01642		Lachesis_group10_14049286-14051299	4.93	7.31e-09	3.37209
scaffold_3_12113644-12114980	6.27	7.31e-09	4.28865		scaffold74_383423-383723	1.49	7.31e-09	1.01915		chr3_1553536-1554064	1	7.31e-09	0.68399		Lachesis_group10_14090123-14090338	2.85	7.31e-09	1.94938
scaffold_3_12264436-12264907	0.64	7.31e-09	0.43776		scaffold74_420144-420917	5.43	7.31e-09	3.71409		chr3_1724954-1725277	5.15	7.31e-09	3.52257		Lachesis_group10_14108211-14108815	1.19	7.31e-09	0.81395
scaffold_3_12289693-12290833	2.88	7.31e-09	1.9699		scaffold74_440503-441310	2.28	7.31e-09	1.55951		chr3_1740696-1741334	6.53	7.31e-09	4.46648		Lachesis_group10_14255470-14257336	0.21	7.31e-09	0.14364
scaffold_3_12303652-12305008	2.64	7.31e-09	1.80575		scaffold74_704069-704556	0.21	7.31e-09	0.14364		chr3_1809445-1809580	0	7.31e-09	0		Lachesis_group10_14331255-14331638	0.79	7.31e-09	0.54036
scaffold_3_12433783-12435120	3.38	7.31e-09	2.3119		scaffold74_770982-771820	6.77	7.31e-09	4.63064		chr3_1924663-1925248	1.21	7.31e-09	0.82763		Lachesis_group10_14487990-14488470	1.05	7.31e-09	0.71819
scaffold_3_12548679-12549523	0.24	7.31e-09	0.16416		scaffold74_794855-795229	0.54	7.31e-09	0.36936		chr3_2070652-2070898	6.51	7.31e-09	4.4528		Lachesis_group10_14517902-14520147	1.46	7.31e-09	0.99863
scaffold_3_12554976-12557064	6.99	7.31e-09	4.78112		scaffold74_842330-842464	2.26	7.31e-09	1.54583		chr3_2114368-2116304	6.59	7.31e-09	4.50752		Lachesis_group10_14696819-14698850	5.31	7.31e-09	3.63201
scaffold_3_12808402-12808649	3.31	7.31e-09	2.26402		scaffold74_1002896-1003280	1.84	7.31e-09	1.25855		chr3_2123981-2124327	3.57	7.31e-09	2.44186		Lachesis_group10_14762440-14764683	0	7.31e-09	0
scaffold_3_12842399-12843595	0.17	7.31e-09	0.11628		scaffold74_1074167-1076768	6.85	7.31e-09	4.68536		chr3_2152514-2152718	1.98	7.31e-09	1.35431		Lachesis_group10_14805101-14805299	0	7.31e-09	0
scaffold_3_12850582-12851247	2.93	7.31e-09	2.0041		scaffold74_1111597-1111916	0	7.31e-09	0		chr3_2172407-2173056	4.96	7.31e-09	3.39261		Lachesis_group10_14820441-14822981	0	7.31e-09	0
scaffold_3_12883050-12883485	6.53	7.31e-09	4.46648		scaffold164_287582-289711	8.12	7.31e-09	5.55404		chr3_2290700-2290945	9.12	7.31e-09	6.23803		Lachesis_group10_14969805-14970219	1.46	7.31e-09	0.99863
scaffold_3_13096678-13098062	0.43	7.31e-09	0.29412		scaffold164_421953-422084	2.69	7.31e-09	1.83995		chr3_2427867-2428162	9.7	7.31e-09	6.63475		Lachesis_group10_14998494-14998908	0.24	7.31e-09	0.16416
scaffold_3_13138028-13138553	0	7.31e-09	0		scaffold164_526118-527381	2.34	7.31e-09	1.60055		chr3_2444791-2445131	1.18	7.31e-09	0.80711		Lachesis_group10_15052324-15052987	10.21	7.31e-09	6.98358
scaffold_3_13201622-13202995	2.76	7.31e-09	1.88782		scaffold164_546435-547183	2.6	7.31e-09	1.77839		chr3_2691176-2691376	0.5	7.31e-09	0.342		Lachesis_group10_15199157-15199821	0.46	7.31e-09	0.31464
scaffold_3_13241594-13242748	2.12	7.31e-09	1.45007		scaffold164_648916-649956	2.85	7.31e-09	1.94938		chr3_2742710-2742833	9.61	7.31e-09	6.57319		Lachesis_group10_15264439-15264914	0.64	7.31e-09	0.43776
scaffold_3_13264556-13264761	5.58	7.31e-09	3.81669		scaffold164_662979-663370	9.24	7.31e-09	6.32011		chr3_2743758-2744093	0.3	7.31e-09	0.2052		Lachesis_group10_15294249-15294525	8.87	7.31e-09	6.06703
scaffold_3_13337828-13339171	2.89	7.31e-09	1.97674		scaffold164_702224-703451	6.26	7.31e-09	4.28181		chr3_3123634-3123834	0.5	7.31e-09	0.342		Lachesis_group10_15307016-15307229	5.08	7.31e-09	3.47469
scaffold_3_13421851-13423096	4.56	7.31e-09	3.11902		scaffold164_734031-734240	2.15	7.31e-09	1.47059		chr3_3313452-3314144	3.43	7.31e-09	2.3461		Lachesis_group10_15316782-15316979	2.57	7.31e-09	1.75787
scaffold_3_13503012-13503955	3.97	7.31e-09	2.71546		scaffold164_941233-942645	5.14	7.31e-09	3.51573		chr3_3439641-3439749	7.77	7.31e-09	5.31464		Lachesis_group10_15484622-15485095	3.71	7.31e-09	2.53762
scaffold_3_13616728-13617064	9.01	7.31e-09	6.16279		scaffold164_964936-965858	4.96	7.31e-09	3.39261		chr3_3470767-3471180	3.04	7.31e-09	2.07934		Lachesis_group10_15525902-15526395	7.72	7.31e-09	5.28044
scaffold_3_13778393-13779850	4.98	7.31e-09	3.40629		scaffold164_1021523-1022332	11.29	7.31e-09	7.7223		chr3_3689913-3691685	0.51	7.31e-09	0.34884		Lachesis_group10_15556409-15556653	5.12	7.31e-09	3.50205
scaffold_3_13846659-13847987	3.99	7.31e-09	2.72914		scaffold164_1032390-1032544	6.98	7.31e-09	4.77428		chr3_3804271-3804646	4.42	7.31e-09	3.02326		Lachesis_group10_15576778-15579513	8.36	7.31e-09	5.71819
scaffold_3_13894064-13894408	5.2	7.31e-09	3.55677		scaffold63_49662-50672	7.06	7.31e-09	4.829		chr3_3836724-3836917	4.07	7.31e-09	2.78386		Lachesis_group10_15652186-15654347	1.64	7.31e-09	1.12175
scaffold_3_13928409-13929378	5.98	7.31e-09	4.09029		scaffold63_210951-211715	4.16	7.31e-09	2.84542		chr3_3958573-3958734	3.17	7.31e-09	2.16826		Lachesis_group10_15816475-15816690	2.55	7.31e-09	1.74419
scaffold_3_13999274-13999392	8.03	7.31e-09	5.49248		scaffold63_233290-233440	0.67	7.31e-09	0.45828		chr3_4241347-4241594	2.47	7.31e-09	1.68947		Lachesis_group10_15857693-15857924	4.5	7.31e-09	3.07798
scaffold_3_14111928-14113476	0.06	7.31e-09	0.04104		scaffold63_274404-274586	12.37	7.31e-09	8.46101		chr3_4430000-4431192	2.04	7.31e-09	1.39535		Lachesis_group10_16011452-16013714	1.58	7.31e-09	1.08071
scaffold_3_14158797-14160080	10.71	7.31e-09	7.32558		scaffold63_437909-438145	0.42	7.31e-09	0.28728		chr3_4570490-4572045	1.91	7.31e-09	1.30643		Lachesis_group10_16098399-16098758	0.56	7.31e-09	0.38304
scaffold_3_14209454-14212917	0.81	7.31e-09	0.55404		scaffold63_466499-466613	1.78	7.31e-09	1.21751		chr3_4675113-4676380	7.01	7.31e-09	4.7948		Lachesis_group10_16198348-16198502	4.66	7.31e-09	3.18741
scaffold_3_14249315-14250701	0.87	7.31e-09	0.59508		scaffold63_502839-503668	2.73	7.31e-09	1.86731		chr3_4682123-4682420	2.89	7.31e-09	1.97674		Lachesis_group10_16281145-16281718	1.41	7.31e-09	0.96443
scaffold_3_14286365-14286808	4.23	7.31e-09	2.8933		scaffold63_631577-632251	10.63	7.31e-09	7.27086		chr3_4902710-4903030	0.94	7.31e-09	0.64295		Lachesis_group10_16401496-16401921	0.24	7.31e-09	0.16416
scaffold_3_14311870-14313210	3.69	7.31e-09	2.52394		scaffold63_659730-660825	4.58	7.31e-09	3.13269		chr3_4962733-4962942	2.93	7.31e-09	2.0041		Lachesis_group10_16464715-16465027	0	7.31e-09	0
scaffold_3_14388441-14389779	4.02	7.31e-09	2.74966		scaffold63_848072-849210	0.35	7.31e-09	0.2394		chr3_4982016-4982216	2.03	7.31e-09	1.38851		Lachesis_group10_16505801-16505917	1.99	7.31e-09	1.36115
scaffold_3_14427456-14428825	0.37	7.31e-09	0.25308		scaffold63_1025680-1026002	3.66	7.31e-09	2.50342		chr3_4994630-4995078	3.66	7.31e-09	2.50342		Lachesis_group10_16530817-16530981	0.61	7.31e-09	0.41724
scaffold_3_14486560-14487749	5.45	7.31e-09	3.72777		scaffold63_1069943-1070069	0	7.31e-09	0		chr3_5021604-5021968	0	7.31e-09	0		Lachesis_group10_16598052-16600035	2.29	7.31e-09	1.56635
scaffold_3_14578366-14579722	0.15	7.31e-09	0.1026		scaffold66_12522-13035	0	7.31e-09	0		chr3_5026508-5026697	4.38	7.31e-09	2.9959		Lachesis_group10_16642858-16643024	4.32	7.31e-09	2.95486
scaffold_3_14593142-14594179	3.75	7.31e-09	2.56498		scaffold66_14234-16016	0	7.31e-09	0		chr3_5034296-5034827	4.57	7.31e-09	3.12585		Lachesis_group10_16673270-16674780	1.34	7.31e-09	0.91655
scaffold_3_14605392-14605879	8.59	7.31e-09	5.87551		scaffold66_17594-18055	0	7.31e-09	0		chr3_5102054-5102220	0	7.31e-09	0		Lachesis_group10_16694537-16696047	0.93	7.31e-09	0.63611
scaffold_3_14697200-14698555	4.67	7.31e-09	3.19425		scaffold66_232978-233295	0.63	7.31e-09	0.43092		chr3_5248308-5248602	4.58	7.31e-09	3.13269		Lachesis_group10_16733945-16734461	9.67	7.31e-09	6.61423
scaffold_3_14808335-14808556	6.3	7.31e-09	4.30917		scaffold66_369705-369931	2.39	7.31e-09	1.63475		chr3_5382890-5383017	5.72	7.31e-09	3.91245		Lachesis_group10_16761748-16763849	1.01	7.31e-09	0.69083
scaffold_3_14907844-14908296	6.98	7.31e-09	4.77428		scaffold66_514092-514519	3.37	7.31e-09	2.30506		chr3_5530608-5530768	7.35	7.31e-09	5.02736		Lachesis_group10_16787434-16789780	0.65	7.31e-09	0.4446
scaffold_3_14908037-14908296	7.73	7.31e-09	5.28728		scaffold66_855215-855988	1.7	7.31e-09	1.16279		chr3_5593072-5593434	2.25	7.31e-09	1.53899		Lachesis_group10_16861833-16862299	0.65	7.31e-09	0.4446
scaffold_3_14908783-14910149	1.78	7.31e-09	1.21751		scaffold66_882735-883500	6.93	7.31e-09	4.74008		chr3_5604502-5605103	3.42	7.31e-09	2.33926		Lachesis_group10_16872307-16872563	2.49	7.31e-09	1.70315
scaffold_3_14917415-14917893	6.35	7.31e-09	4.34337		scaffold66_921521-921751	0	7.31e-09	0		chr3_5623266-5623399	1.53	7.31e-09	1.04651		Lachesis_group10_16927743-16928012	2.67	7.31e-09	1.82627
scaffold_3_14926464-14926610	6.4	7.31e-09	4.37756		scaffold66_1052621-1052863	1.8	7.31e-09	1.23119		chr3_5627345-5628149	0.25	7.31e-09	0.171		Lachesis_group10_17009683-17010548	0	7.31e-09	0
scaffold_3_14946388-14946557	5.55	7.31e-09	3.79617		scaffold66_1063827-1064142	4.27	7.31e-09	2.92066		chr3_5945116-5945350	4.4	7.31e-09	3.00958		Lachesis_group10_17059829-17062382	2.6	7.31e-09	1.77839
scaffold_3_14995374-14996353	1.76	7.31e-09	1.20383		scaffold75_331570-332394	0.62	7.31e-09	0.42408		chr3_6109925-6110129	1.48	7.31e-09	1.01231		Lachesis_group10_17084127-17084592	4.21	7.31e-09	2.87962
scaffold_3_15042163-15043487	5.11	7.31e-09	3.49521		scaffold75_562623-563449	1.72	7.31e-09	1.17647		chr3_6160981-6161566	0.69	7.31e-09	0.47196		Lachesis_group10_17103695-17104560	0.35	7.31e-09	0.2394
scaffold_3_15046977-15048233	1.21	7.31e-09	0.82763		scaffold75_664675-665003	3.46	7.31e-09	2.36662		chr3_6185569-6186387	1.26	7.31e-09	0.86183		Lachesis_group10_17188326-17188686	1.4	7.31e-09	0.95759
scaffold_3_15091028-15091179	5.57	7.31e-09	3.80985		scaffold75_718475-718924	3.92	7.31e-09	2.68126		chr3_6201427-6201797	0.83	7.31e-09	0.56772		Lachesis_group10_17237950-17238303	2.75	7.31e-09	1.88098
scaffold_3_15119067-15119851	5.22	7.31e-09	3.57045		scaffold75_727083-728352	6.77	7.31e-09	4.63064		chr3_6341710-6342221	4.88	7.31e-09	3.33789		Lachesis_group10_17412457-17414193	0.23	7.31e-09	0.15732
scaffold_3_15144639-15144755	6.28	7.31e-09	4.29549		scaffold75_913837-914073	5.4	7.31e-09	3.69357		chr3_6404700-6404856	6.8	7.31e-09	4.65116		Lachesis_group10_17459828-17460672	0.59	7.31e-09	0.40356
scaffold_3_15181423-15182768	1.8	7.31e-09	1.23119		scaffold75_1133537-1133911	0.54	7.31e-09	0.36936		chr3_6415703-6416014	0	7.31e-09	0		Lachesis_group10_17514833-17515801	4.37	7.31e-09	2.98906
scaffold_3_15225436-15225757	2.64	7.31e-09	1.80575		scaffold75_1148072-1148457	0.78	7.31e-09	0.53352		chr3_6515329-6515981	13.87	7.31e-09	9.487		Lachesis_group10_17560228-17560516	0	7.31e-09	0
scaffold_3_15228134-15228323	1.6	7.31e-09	1.09439		scaffold92_65418-66028	2.71	7.31e-09	1.85363		chr3_6652622-6652836	1.45	7.31e-09	0.99179		Lachesis_group10_17644433-17644593	5.25	7.31e-09	3.59097
scaffold_3_15252557-15253793	5.79	7.31e-09	3.96033		scaffold92_138785-139408	2.95	7.31e-09	2.01778		chr3_6887300-6887611	0.97	7.31e-09	0.66347		Lachesis_group10_17712516-17712827	1.96	7.31e-09	1.34063
scaffold_3_15295378-15296285	6.28	7.31e-09	4.29549		scaffold92_175002-176370	1.18	7.31e-09	0.80711		chr3_6952516-6952960	0.68	7.31e-09	0.46512		Lachesis_group10_17755078-17755948	4.16	7.31e-09	2.84542
scaffold_3_15317386-15317521	3.77	7.31e-09	2.57866		scaffold92_202687-203185	9.92	7.31e-09	6.78523		chr3_7245412-7245637	7.79	7.31e-09	5.32832		Lachesis_group10_17789413-17789879	0	7.31e-09	0
scaffold_3_15348145-15348776	4.11	7.31e-09	2.81122		scaffold92_497001-497422	2.67	7.31e-09	1.82627		chr3_7251006-7252929	1.95	7.31e-09	1.33379		Lachesis_group10_17904300-17904718	6.43	7.31e-09	4.39808
scaffold_3_15407728-15409144	0.35	7.31e-09	0.2394		scaffold92_557348-558835	6.51	7.31e-09	4.4528		chr3_7413019-7413188	2.41	7.31e-09	1.64843		Lachesis_group10_17914019-17914245	4.1	7.31e-09	2.80438
scaffold_3_15465988-15467326	3.75	7.31e-09	2.56498		scaffold92_574824-575077	1.59	7.31e-09	1.08755		chr3_7489968-7490187	2.7	7.31e-09	1.84679		Lachesis_group10_17919331-17919754	0.73	7.31e-09	0.49932
scaffold_3_15590982-15591151	9.48	7.31e-09	6.48427		scaffold92_588898-590034	0.89	7.31e-09	0.60876		chr3_7503151-7503712	4.04	7.31e-09	2.76334		Lachesis_group10_17971547-17971726	1.88	7.31e-09	1.28591
scaffold_3_15615517-15616038	5.44	7.31e-09	3.72093		scaffold92_624914-625699	1.29	7.31e-09	0.88235		chr3_7867849-7868095	1.28	7.31e-09	0.87551		Lachesis_group10_17976219-17976539	0	7.31e-09	0
scaffold_3_15695749-15696117	6.55	7.31e-09	4.48016		scaffold92_632350-633082	6.99	7.31e-09	4.78112		chr3_7879929-7880247	0.95	7.31e-09	0.64979		Lachesis_group10_17986503-17986889	5.44	7.31e-09	3.72093
scaffold_3_15746652-15746801	4.15	7.31e-09	2.83858		scaffold92_648644-649448	4.52	7.31e-09	3.09166		chr3_7992916-7993292	1.07	7.31e-09	0.73187		Lachesis_group10_18013684-18014032	0	7.31e-09	0
scaffold_3_15868455-15869257	5.89	7.31e-09	4.02873		scaffold92_750496-751646	7.11	7.31e-09	4.8632		chr3_8047273-8047691	7.13	7.31e-09	4.87688		Lachesis_group10_18032535-18033026	1.65	7.31e-09	1.12859
scaffold_3_15904847-15905087	3.9	7.31e-09	2.66758		scaffold92_803195-804462	4.99	7.31e-09	3.41313		chr3_8124329-8124673	0.29	7.31e-09	0.19836		Lachesis_group10_18045474-18047768	2.46	7.31e-09	1.68263
scaffold_3_15931406-15932732	1.84	7.31e-09	1.25855		scaffold92_1056313-1056558	10.1	7.31e-09	6.90834		chr3_8149610-8151456	0.99	7.31e-09	0.67715		Lachesis_group10_18167509-18168402	4.23	7.31e-09	2.8933
scaffold_3_16011145-16012485	4.1	7.31e-09	2.80438		scaffold92_1074215-1074433	3.76	7.31e-09	2.57182		chr3_8382607-8383256	3	7.31e-09	2.05198		Lachesis_group10_18194803-18195026	9.89	7.31e-09	6.76471
scaffold_3_16099350-16100585	3.63	7.31e-09	2.4829		scaffold92_1081402-1081761	6.16	7.31e-09	4.21341		chr3_8438763-8440638	1.46	7.31e-09	0.99863		Lachesis_group10_18217872-18218232	2.27	7.31e-09	1.55267
scaffold_3_16115933-16117091	3.01	7.31e-09	2.05882		scaffold67_52585-53421	1.97	7.31e-09	1.34747		chr3_8508558-8508723	0.61	7.31e-09	0.41724		Lachesis_group10_18222830-18223347	0.58	7.31e-09	0.39672
scaffold_3_16159065-16160198	6.76	7.31e-09	4.6238		scaffold67_84653-85099	6.32	7.31e-09	4.32285		chr3_8527802-8528024	4.68	7.31e-09	3.20109		Lachesis_group10_18237758-18238639	0.23	7.31e-09	0.15732
scaffold_3_16243688-16245076	0.22	7.31e-09	0.15048		scaffold67_111808-113510	7.61	7.31e-09	5.2052		chr3_8597281-8597441	3.18	7.31e-09	2.1751		Lachesis_group10_18265450-18266517	4.36	7.31e-09	2.98222
scaffold_3_16587691-16589044	1.55	7.31e-09	1.06019		scaffold67_118433-119352	8.74	7.31e-09	5.97811		chr3_8722068-8723355	0.7	7.31e-09	0.4788		Lachesis_group10_18305682-18307025	0.15	7.31e-09	0.1026
scaffold_3_16626053-16626161	0.92	7.31e-09	0.62927		scaffold67_156624-158473	5.6	7.31e-09	3.83037		chr3_8812178-8812387	1.94	7.31e-09	1.32695		Lachesis_group10_18493411-18493877	1.3	7.31e-09	0.88919
scaffold_3_16656310-16657695	0.29	7.31e-09	0.19836		scaffold67_171071-174360	1.61	7.31e-09	1.10123		chr3_8894482-8895992	5.64	7.31e-09	3.85773		Lachesis_group10_18546440-18547313	0.34	7.31e-09	0.23256
scaffold_3_16880154-16880365	0.95	7.31e-09	0.64979		scaffold67_209527-209899	7.31	7.31e-09	5		chr3_8899425-8899806	5.75	7.31e-09	3.93297		Lachesis_group10_18560341-18560627	1.42	7.31e-09	0.97127
scaffold_3_17014269-17015473	0.5	7.31e-09	0.342		scaffold67_240298-240654	5.23	7.31e-09	3.57729		chr3_8981081-8981233	3.35	7.31e-09	2.29138		Lachesis_group10_18624331-18624831	4.18	7.31e-09	2.8591
scaffold_3_17065107-17065499	4.48	7.31e-09	3.0643		scaffold67_262140-262386	1.65	7.31e-09	1.12859		chr3_9007489-9007812	1.25	7.31e-09	0.85499		Lachesis_group10_18651783-18651923	1.46	7.31e-09	0.99863
scaffold_3_17151322-17153571	1.03	7.31e-09	0.70451		scaffold67_360720-362748	5.14	7.31e-09	3.51573		chr3_9011252-9013243	0.05	7.31e-09	0.0342		Lachesis_group10_18658395-18658656	0	7.31e-09	0
scaffold_3_17227663-17229052	2.15	7.31e-09	1.47059		scaffold67_375405-376137	2.66	7.31e-09	1.81943		chr3_9055341-9055961	5.93	7.31e-09	4.05609		Lachesis_group10_18677784-18678016	2.2	7.31e-09	1.50479
scaffold_3_17240163-17240597	7.84	7.31e-09	5.36252		scaffold67_591276-591677	5.73	7.31e-09	3.91929		chr3_9075194-9075559	0.83	7.31e-09	0.56772		Lachesis_group10_18703555-18705066	1.54	7.31e-09	1.05335
scaffold_3_17251486-17251586	1.3	7.31e-09	0.88919		scaffold67_615149-615686	9.66	7.31e-09	6.60739		chr3_9115710-9115991	12.36	7.31e-09	8.45417		Lachesis_group10_18765174-18765292	0.96	7.31e-09	0.65663
scaffold_3_17296298-17296420	1.65	7.31e-09	1.12859		scaffold67_648051-648761	0.99	7.31e-09	0.67715		chr3_9128732-9129149	6.06	7.31e-09	4.14501		Lachesis_group10_18848486-18849331	3.74	7.31e-09	2.55814
scaffold_3_17301851-17303316	2.82	7.31e-09	1.92886		scaffold67_941870-942765	7.23	7.31e-09	4.94528		chr3_9131501-9131927	1.66	7.31e-09	1.13543		Lachesis_group10_18882131-18882687	7.98	7.31e-09	5.45828
scaffold_3_17330690-17331141	7.01	7.31e-09	4.7948		scaffold67_955443-955882	1.2	7.31e-09	0.82079		chr3_9240427-9242923	4.54	7.31e-09	3.10534		Lachesis_group10_18991567-18991914	3.25	7.31e-09	2.22298
scaffold_3_17418233-17419563	1.14	7.31e-09	0.77975		scaffold67_969688-970964	5.86	7.31e-09	4.00821		chr3_9651213-9651821	0	7.31e-09	0		Lachesis_group10_19029148-19030036	0.11	7.31e-09	0.07524
scaffold_3_17906549-17906840	6.1	7.31e-09	4.17237		scaffold67_1086878-1087033	6.06	7.31e-09	4.14501		chr3_9757858-9759849	0	7.31e-09	0		Lachesis_group10_19053179-19053407	4.53	7.31e-09	3.0985
scaffold_3_17981881-17982338	4.53	7.31e-09	3.0985		scaffold71_5918-6576	7.26	7.31e-09	4.9658		chr3_9777228-9777828	6.25	7.31e-09	4.27497		Lachesis_group10_19085147-19085300	6.16	7.31e-09	4.21341
scaffold_3_18054741-18056287	2.14	7.31e-09	1.46375		scaffold71_426059-426521	1.35	7.31e-09	0.92339		chr3_9863966-9864181	1.4	7.31e-09	0.95759		Lachesis_group10_19085230-19085371	6.69	7.31e-09	4.57592
scaffold_3_18152828-18154179	6.21	7.31e-09	4.24761		scaffold71_552811-553183	1.7	7.31e-09	1.16279		chr3_9907335-9907787	2.48	7.31e-09	1.69631		Lachesis_group10_19192644-19192933	0	7.31e-09	0
scaffold_3_18226995-18227273	1.95	7.31e-09	1.33379		scaffold71_948172-948484	1.29	7.31e-09	0.88235		chr3_9937871-9938316	7.13	7.31e-09	4.87688		Lachesis_group10_19200153-19200578	2.64	7.31e-09	1.80575
scaffold_3_18299593-18300978	2.66	7.31e-09	1.81943		scaffold71_974318-974542	1.8	7.31e-09	1.23119		chr3_10020054-10020261	0.48	7.31e-09	0.32832		Lachesis_group10_19211063-19211440	4.11	7.31e-09	2.81122
scaffold_3_18324741-18326069	1.6	7.31e-09	1.09439		scaffold88_22941-24338	2.56	7.31e-09	1.75103		chr3_10079061-10081358	1.36	7.31e-09	0.93023		Lachesis_group10_19381914-19382162	4.02	7.31e-09	2.74966
scaffold_3_18392181-18393489	4.19	7.31e-09	2.86594		scaffold88_46641-47879	7.56	7.31e-09	5.171		chr3_10190091-10190425	0.9	7.31e-09	0.6156		Lachesis_group10_19411013-19411166	0.65	7.31e-09	0.4446
scaffold_3_18393716-18394099	2.66	7.31e-09	1.81943		scaffold88_163098-164490	0.58	7.31e-09	0.39672		chr3_10287057-10287362	4.74	7.31e-09	3.24213		Lachesis_group10_19422180-19422396	0	7.31e-09	0
scaffold_3_18416264-18416560	4.89	7.31e-09	3.34473		scaffold88_335986-337765	2.12	7.31e-09	1.45007		chr3_10295163-10297237	4.14	7.31e-09	2.83174		Lachesis_group10_19463729-19464207	0	7.31e-09	0
scaffold_3_18472736-18473452	1.12	7.31e-09	0.76607		scaffold88_352094-353131	9.99	7.31e-09	6.83311		chr3_10307489-10308275	4.33	7.31e-09	2.9617		Lachesis_group10_19577434-19577579	0.69	7.31e-09	0.47196
scaffold_3_18525729-18527156	2.28	7.31e-09	1.55951		scaffold88_372577-373017	1.84	7.31e-09	1.25855		chr3_10370744-10371546	1.91	7.31e-09	1.30643		Lachesis_group10_19674399-19675265	0	7.31e-09	0
scaffold_3_18718608-18719783	6.12	7.31e-09	4.18605		scaffold88_570694-573407	8.63	7.31e-09	5.90287		chr3_10392259-10393884	1.18	7.31e-09	0.80711		Lachesis_group10_19782597-19782930	0	7.31e-09	0
scaffold_3_19031351-19031506	4.7	7.31e-09	3.21477		scaffold88_571182-573407	9.36	7.31e-09	6.40219		chr3_10536342-10536522	3.81	7.31e-09	2.60602		Lachesis_group10_19812105-19814098	2.9	7.31e-09	1.98358
scaffold_3_19110909-19112455	1.64	7.31e-09	1.12175		scaffold88_573395-573751	1.13	7.31e-09	0.77291		chr3_10658162-10658416	4.48	7.31e-09	3.0643		Lachesis_group10_19855327-19856180	0.35	7.31e-09	0.2394
scaffold_3_19357439-19360119	7.17	7.31e-09	4.90424		scaffold88_596513-596679	7.16	7.31e-09	4.8974		chr3_10718966-10720522	7.87	7.31e-09	5.38304		Lachesis_group10_20098692-20100203	0.4	7.31e-09	0.2736
scaffold_3_19363489-19363738	2.85	7.31e-09	1.94938		scaffold88_733526-733673	7.22	7.31e-09	4.93844		chr3_10815291-10815449	1.91	7.31e-09	1.30643		Lachesis_group10_20245141-20245498	2.94	7.31e-09	2.01094
scaffold_3_19403058-19403336	1.08	7.31e-09	0.73871		scaffold88_733526-733673	7.22	7.31e-09	4.93844		chr3_10875084-10875346	10.48	7.31e-09	7.16826		Lachesis_group10_20332573-20333419	4.37	7.31e-09	2.98906
scaffold_3_19463719-19465094	0.66	7.31e-09	0.45144		scaffold88_846213-846978	6.76	7.31e-09	4.6238		chr3_10888616-10888909	4.61	7.31e-09	3.15321		Lachesis_group10_20340085-20340614	2.93	7.31e-09	2.0041
scaffold_3_19489689-19489919	4.49	7.31e-09	3.07114		scaffold88_864846-865187	0.61	7.31e-09	0.41724		chr3_11043513-11043851	1.5	7.31e-09	1.02599		Lachesis_group10_20430788-20432299	0.33	7.31e-09	0.22572
scaffold_3_19513737-19514039	2.12	7.31e-09	1.45007		scaffold88_905173-905917	0.83	7.31e-09	0.56772		chr3_11089348-11090071	3.56	7.31e-09	2.43502		Lachesis_group10_20507018-20507896	0.34	7.31e-09	0.23256
scaffold_3_19591669-19591987	6.35	7.31e-09	4.34337		scaffold88_921157-921919	2.69	7.31e-09	1.83995		chr3_11126253-11126415	1.86	7.31e-09	1.27223		Lachesis_group10_20536190-20536650	3.57	7.31e-09	2.44186
scaffold_3_19609740-19610212	11.04	7.31e-09	7.5513		scaffold88_983820-984114	6.06	7.31e-09	4.14501		chr3_11398582-11398834	8.42	7.31e-09	5.75923		Lachesis_group10_20632219-20632577	2.55	7.31e-09	1.74419
scaffold_3_19651778-19653163	0.65	7.31e-09	0.4446		scaffold95_3687-4877	6.71	7.31e-09	4.5896		chr3_11498549-11500917	1.63	7.31e-09	1.11491		Lachesis_group10_20687683-20688294	3.72	7.31e-09	2.54446
scaffold_3_19675713-19677084	1.96	7.31e-09	1.34063		scaffold95_160147-161382	3.77	7.31e-09	2.57866		chr3_11538477-11540280	1.35	7.31e-09	0.92339		Lachesis_group10_20744604-20745499	0.34	7.31e-09	0.23256
scaffold_3_19706638-19707296	8.1	7.31e-09	5.54036		scaffold95_227127-229882	0.11	7.31e-09	0.07524		chr3_11574450-11574658	5.54	7.31e-09	3.78933		Lachesis_group10_20841533-20841831	0	7.31e-09	0
scaffold_3_19748037-19749193	4.36	7.31e-09	2.98222		scaffold95_264571-264976	0.5	7.31e-09	0.342		chr3_11620942-11621629	6.62	7.31e-09	4.52804		Lachesis_group10_20893248-20893673	0	7.31e-09	0
scaffold_3_19766436-19767172	4.23	7.31e-09	2.8933		scaffold95_264781-264976	0.51	7.31e-09	0.34884		chr3_11677372-11677592	0.91	7.31e-09	0.62244		Lachesis_group10_20970096-20970549	8.17	7.31e-09	5.58824
scaffold_3_19806035-19806321	5.56	7.31e-09	3.80301		scaffold95_284411-285094	0.15	7.31e-09	0.1026		chr3_11709894-11710055	1.25	7.31e-09	0.85499		Lachesis_group10_20970161-20970264	3.95	7.31e-09	2.70178
scaffold_3_19808015-19808285	2.26	7.31e-09	1.54583		scaffold95_472199-473236	0.77	7.31e-09	0.52668		chr3_11740050-11740988	2.32	7.31e-09	1.58687		Lachesis_group10_21019234-21019655	0.72	7.31e-09	0.49248
scaffold_3_19881636-19882310	0.9	7.31e-09	0.6156		scaffold95_719820-720377	3.83	7.31e-09	2.6197		chr3_11768259-11768800	0.74	7.31e-09	0.50616		Lachesis_group10_21023239-21024123	0	7.31e-09	0
scaffold_3_19918995-19919608	2.84	7.31e-09	1.94254		scaffold95_739913-740299	2.1	7.31e-09	1.43639		chr3_11840909-11842533	6.02	7.31e-09	4.11765		Lachesis_group10_21064561-21064801	0	7.31e-09	0
scaffold_3_19995455-19995771	0	7.31e-09	0		scaffold95_757218-760651	2.29	7.31e-09	1.56635		chr3_11870882-11871322	9.94	7.31e-09	6.79891		Lachesis_group10_21108099-21108637	0.19	7.31e-09	0.12996
scaffold_3_20004691-20004963	2.99	7.31e-09	2.04514		scaffold95_778934-779084	2.7	7.31e-09	1.84679		chr3_11947338-11948816	0.95	7.31e-09	0.64979		Lachesis_group10_21118924-21119180	1.61	7.31e-09	1.10123
scaffold_3_20009458-20012631	3.14	7.31e-09	2.14774		scaffold95_864593-866958	1.25	7.31e-09	0.85499		chr3_11975983-11976267	1.07	7.31e-09	0.73187		Lachesis_group10_21164330-21165840	0.4	7.31e-09	0.2736
scaffold_3_20033726-20033998	1.11	7.31e-09	0.75923		scaffold95_928469-928715	4.99	7.31e-09	3.41313		chr3_12034767-12034971	3.52	7.31e-09	2.40766		Lachesis_group10_21274468-21274620	0	7.31e-09	0
scaffold_3_20062038-20062310	0.75	7.31e-09	0.513		scaffold95_1022855-1024248	1.3	7.31e-09	0.88919		chr3_12081470-12083218	2.39	7.31e-09	1.63475		Lachesis_group10_21504184-21506908	1.05	7.31e-09	0.71819
scaffold_3_20104600-20105269	0.15	7.31e-09	0.1026		scaffold81_54765-55351	3.86	7.31e-09	2.64022		chr3_12134902-12136687	2.47	7.31e-09	1.68947		Lachesis_group10_21522188-21522308	10.87	7.31e-09	7.43502
scaffold_3_20123671-20124216	1.3	7.31e-09	0.88919		scaffold81_102965-103159	5.45	7.31e-09	3.72777		chr3_12143023-12143307	0	7.31e-09	0		Lachesis_group10_21594003-21594574	0.88	7.31e-09	0.60192
scaffold_3_20186013-20186543	3.88	7.31e-09	2.6539		scaffold81_109421-109651	2.64	7.31e-09	1.80575		chr3_12200453-12203091	4.49	7.31e-09	3.07114		Lachesis_group10_21723816-21724295	0	7.31e-09	0
scaffold_3_20260627-20261807	5.08	7.31e-09	3.47469		scaffold81_280518-281083	1.43	7.31e-09	0.97811		chr3_12232236-12233772	1.7	7.31e-09	1.16279		Lachesis_group10_21882641-21882810	1.79	7.31e-09	1.22435
scaffold_3_20355423-20355634	7.6	7.31e-09	5.19836		scaffold81_430577-430891	2.6	7.31e-09	1.77839		chr3_12258145-12258355	10.27	7.31e-09	7.02462		Lachesis_group10_21904705-21904860	0.65	7.31e-09	0.4446
scaffold_3_20418406-20418617	8.74	7.31e-09	5.97811		scaffold81_450046-451672	6	7.31e-09	4.10397		chr3_12341150-12341931	3.41	7.31e-09	2.33242		Lachesis_group10_21933217-21933683	0.43	7.31e-09	0.29412
scaffold_3_20451576-20452667	3.67	7.31e-09	2.51026		scaffold81_516741-517452	0	7.31e-09	0		chr3_12363962-12364253	3.16	7.31e-09	2.16142		Lachesis_group10_22156729-22156849	0	7.31e-09	0
scaffold_3_20619039-20619543	3.06	7.31e-09	2.09302		scaffold81_566408-566823	3.22	7.31e-09	2.20246		chr3_12652423-12654261	2.16	7.31e-09	1.47743		Lachesis_group10_22156729-22156957	0	7.31e-09	0
scaffold_3_20823418-20823527	0	7.31e-09	0		scaffold81_579867-580273	0.99	7.31e-09	0.67715		chr3_12668579-12670297	0.94	7.31e-09	0.64295		Lachesis_group10_22210240-22211124	0.23	7.31e-09	0.15732
scaffold_3_20823560-20823687	0	7.31e-09	0		scaffold81_816629-817098	3.94	7.31e-09	2.69494		chr3_12713672-12716111	1.96	7.31e-09	1.34063		Lachesis_group10_22249960-22250490	0	7.31e-09	0
scaffold_3_20852540-20853910	1.33	7.31e-09	0.90971		scaffold72_17036-17870	7.65	7.31e-09	5.23256		chr3_12747293-12749213	1.31	7.31e-09	0.89603		Lachesis_group10_22293580-22294617	0.1	7.31e-09	0.0684
scaffold_3_20954229-20956036	2.22	7.31e-09	1.51847		scaffold72_85554-86327	5.87	7.31e-09	4.01505		chr3_12837980-12838154	6.7	7.31e-09	4.58276		Lachesis_group10_22373087-22373410	3.48	7.31e-09	2.3803
scaffold_3_21126011-21127150	0.89	7.31e-09	0.60876		scaffold72_160299-163676	3.41	7.31e-09	2.33242		chr3_12846286-12846506	3.72	7.31e-09	2.54446		Lachesis_group10_22491956-22492421	0.43	7.31e-09	0.29412
scaffold_3_21149247-21150061	5.49	7.31e-09	3.75513		scaffold72_189601-189852	3.26	7.31e-09	2.22982		chr3_13065176-13066675	5.22	7.31e-09	3.57045		Lachesis_group10_22522268-22522739	0	7.31e-09	0
scaffold_3_21195942-21196523	6.34	7.31e-09	4.33653		scaffold72_363597-366282	7.93	7.31e-09	5.42408		chr3_13095554-13096465	2.81	7.31e-09	1.92202		Lachesis_group10_22526965-22527499	1.51	7.31e-09	1.03283
scaffold_3_21226446-21227891	6.74	7.31e-09	4.61012		scaffold72_383757-384705	6.08	7.31e-09	4.15869		chr3_13124575-13126488	1.05	7.31e-09	0.71819		Lachesis_group10_22539430-22539854	0.47	7.31e-09	0.32148
scaffold_3_21315260-21315848	0.34	7.31e-09	0.23256		scaffold72_402528-402761	9.26	7.31e-09	6.33379		chr3_13206311-13208206	0.37	7.31e-09	0.25308		Lachesis_group10_22563111-22563263	0	7.31e-09	0
scaffold_3_21333046-21333911	6.47	7.31e-09	4.42544		scaffold72_402771-404051	7.47	7.31e-09	5.10944		chr3_13235445-13235678	5.83	7.31e-09	3.98769		Lachesis_group10_22570034-22571131	0.74	7.31e-09	0.50616
scaffold_3_21343289-21344529	4.17	7.31e-09	2.85226		scaffold72_480604-480834	4.47	7.31e-09	3.05746		chr3_13317050-13318713	0.54	7.31e-09	0.36936		Lachesis_group10_22576499-22576622	0.81	7.31e-09	0.55404
scaffold_3_21531402-21531655	1.34	7.31e-09	0.91655		scaffold72_499989-500383	4.12	7.31e-09	2.81806		chr3_13369883-13371804	1.26	7.31e-09	0.86183		Lachesis_group10_22592821-22593154	0.6	7.31e-09	0.4104
scaffold_3_21539818-21539973	1.4	7.31e-09	0.95759		scaffold72_631415-633126	9.13	7.31e-09	6.24487		chr3_13580580-13582496	6.69	7.31e-09	4.57592		Lachesis_group10_22596864-22597385	0	7.31e-09	0
scaffold_3_21550993-21552256	3.56	7.31e-09	2.43502		scaffold72_675753-676623	6.06	7.31e-09	4.14501		chr3_13621515-13622568	5.75	7.31e-09	3.93297		Lachesis_group10_22740433-22740930	1.45	7.31e-09	0.99179
scaffold_3_21606729-21607096	8.07	7.31e-09	5.51984		scaffold72_700109-700670	3.28	7.31e-09	2.2435		chr3_13635735-13636614	1.15	7.31e-09	0.78659		Lachesis_group10_22820950-22821376	0	7.31e-09	0
scaffold_3_21655186-21656387	2.21	7.31e-09	1.51163		scaffold72_737215-739495	12.68	7.31e-09	8.67305		chr3_13649414-13651230	4.59	7.31e-09	3.13953		Lachesis_group10_22826312-22826768	2.46	7.31e-09	1.68263
scaffold_3_21722123-21722985	2.89	7.31e-09	1.97674		scaffold72_803682-804134	0.9	7.31e-09	0.6156		chr3_13722364-13723213	5.54	7.31e-09	3.78933		Lachesis_group10_22860385-22860943	0.9	7.31e-09	0.6156
scaffold_3_21736246-21737633	5.96	7.31e-09	4.07661		scaffold72_881720-883538	3.5	7.31e-09	2.39398		chr3_13734406-13736195	2.89	7.31e-09	1.97674		Lachesis_group10_22882821-22883379	0.18	7.31e-09	0.12312
scaffold_3_21753717-21754203	1.03	7.31e-09	0.70451		scaffold72_905519-905806	0.35	7.31e-09	0.2394		chr3_13758941-13760690	5.2	7.31e-09	3.55677		Lachesis_group10_22918403-22920403	6.5	7.31e-09	4.44596
scaffold_3_21797960-21798210	0.8	7.31e-09	0.5472		scaffold72_957516-959361	6.12	7.31e-09	4.18605		chr3_13788273-13790019	2.69	7.31e-09	1.83995		Lachesis_group10_23070242-23070775	1.95	7.31e-09	1.33379
scaffold_3_21817004-21817665	2.62	7.31e-09	1.79207		scaffold72_1023911-1024477	3.5	7.31e-09	2.39398		chr3_13808007-13809660	1.1	7.31e-09	0.75239		Lachesis_group10_23151934-23152220	5.5	7.31e-09	3.76197
scaffold_3_21836325-21836460	2.24	7.31e-09	1.53215		scaffold72_1025931-1026135	2	7.31e-09	1.36799		chr3_13839698-13840208	0.39	7.31e-09	0.26676		Lachesis_group10_23302296-23302472	0	7.31e-09	0
scaffold_3_21917815-21918105	1.39	7.31e-09	0.95075		scaffold72_1066121-1066490	4.78	7.31e-09	3.26949		chr3_13876175-13876298	5.87	7.31e-09	4.01505		Lachesis_group10_23377181-23377722	1.12	7.31e-09	0.76607
scaffold_3_22004856-22005085	2.66	7.31e-09	1.81943		scaffold83_93178-93650	7.23	7.31e-09	4.94528		chr3_13912781-13914702	2.11	7.31e-09	1.44323		Lachesis_group10_23418257-23418799	1.12	7.31e-09	0.76607
scaffold_3_22060255-22060644	0.78	7.31e-09	0.53352		scaffold83_94615-94790	4.72	7.31e-09	3.22845		chr3_13963167-13964971	2.69	7.31e-09	1.83995		Lachesis_group10_23538003-23538219	0.93	7.31e-09	0.63611
scaffold_3_22090203-22091455	3.45	7.31e-09	2.35978		scaffold83_181125-181927	0.12	7.31e-09	0.08208		chr3_14053270-14053631	11.06	7.31e-09	7.56498		Lachesis_group10_23663149-23663353	10.69	7.31e-09	7.3119
scaffold_3_22115732-22116437	3.67	7.31e-09	2.51026		scaffold83_181125-181927	0.12	7.31e-09	0.08208		chr3_14090857-14091125	3.28	7.31e-09	2.2435		Lachesis_group10_23767205-23768083	0	7.31e-09	0
scaffold_3_22144357-22145900	0.26	7.31e-09	0.17784		scaffold83_188112-188407	3.5	7.31e-09	2.39398		chr3_14172431-14174121	1.26	7.31e-09	0.86183		Lachesis_group10_23960014-23960574	2.37	7.31e-09	1.62107
scaffold_3_22208787-22209095	0.32	7.31e-09	0.21888		scaffold83_304963-305824	3.84	7.31e-09	2.62654		chr3_14232613-14233019	5.58	7.31e-09	3.81669		Lachesis_group10_23978561-23981992	0.09	7.31e-09	0.06156
scaffold_3_22261217-22261961	1.91	7.31e-09	1.30643		scaffold83_332578-333349	4.34	7.31e-09	2.96854		chr3_14351517-14351819	0	7.31e-09	0		Lachesis_group10_24091209-24091769	2.18	7.31e-09	1.49111
scaffold_3_22319232-22319733	1.21	7.31e-09	0.82763		scaffold83_367749-368493	1.22	7.31e-09	0.83447		chr3_14460087-14460457	1.09	7.31e-09	0.74555		Lachesis_group10_24168943-24169274	1.21	7.31e-09	0.82763
scaffold_3_22348469-22348674	1.97	7.31e-09	1.34747		scaffold83_387230-387792	5.57	7.31e-09	3.80985		chr3_14466102-14466286	7.55	7.31e-09	5.16416		Lachesis_group10_24198977-24199403	0.23	7.31e-09	0.15732
scaffold_3_22444078-22444386	0.65	7.31e-09	0.4446		scaffold83_400128-400541	1.97	7.31e-09	1.34747		chr3_14716150-14717644	4.83	7.31e-09	3.30369		Lachesis_group10_24279690-24281871	5.96	7.31e-09	4.07661
scaffold_3_22470172-22470689	1.82	7.31e-09	1.24487		scaffold83_411120-411899	3.02	7.31e-09	2.06566		chr3_14743214-14744502	9.81	7.31e-09	6.70999		Lachesis_group10_24408233-24409116	0.11	7.31e-09	0.07524
scaffold_3_22498130-22498331	3.67	7.31e-09	2.51026		scaffold83_459203-460674	6.93	7.31e-09	4.74008		chr3_14837585-14838535	1.92	7.31e-09	1.31327		Lachesis_group10_24430117-24430703	0	7.31e-09	0
scaffold_3_22576905-22577280	1.42	7.31e-09	0.97127		scaffold83_528548-529989	0.21	7.31e-09	0.14364		chr3_14861685-14861958	7.44	7.31e-09	5.08892		Lachesis_group10_24438554-24438786	0	7.31e-09	0
scaffold_3_22596302-22596773	3.49	7.31e-09	2.38714		scaffold83_564234-564739	0.8	7.31e-09	0.5472		chr3_14930321-14930654	4.32	7.31e-09	2.95486		Lachesis_group10_24460329-24460830	0.2	7.31e-09	0.1368
scaffold_3_22610168-22611863	0.3	7.31e-09	0.2052		scaffold83_735910-736236	3.15	7.31e-09	2.15458		chr3_14964784-14964950	0.6	7.31e-09	0.4104		Lachesis_group10_24486359-24487706	0	7.31e-09	0
scaffold_3_22704276-22704646	1.09	7.31e-09	0.74555		scaffold83_800378-801256	9.2	7.31e-09	6.29275		chr3_14970239-14970369	3.92	7.31e-09	2.68126		Lachesis_group10_24655595-24657446	3.64	7.31e-09	2.48974
scaffold_3_22933016-22933379	4.85	7.31e-09	3.31737		scaffold83_890988-891754	6.59	7.31e-09	4.50752		chr3_15054106-15054299	4.27	7.31e-09	2.92066		Lachesis_group10_24686408-24686639	2.65	7.31e-09	1.81259
scaffold_3_22944534-22946600	0.29	7.31e-09	0.19836		scaffold83_970222-971000	1.04	7.31e-09	0.71135		chr3_15203556-15205803	1.08	7.31e-09	0.73871		Lachesis_group10_24703046-24703215	9.85	7.31e-09	6.73735
scaffold_3_22969783-22970242	4.26	7.31e-09	2.91382		scaffold83_1043707-1044685	1.03	7.31e-09	0.70451		chr3_15443351-15444099	0	7.31e-09	0		Lachesis_group10_24876462-24876605	2.12	7.31e-09	1.45007
scaffold_3_23062399-23065600	1.94	7.31e-09	1.32695		scaffold83_1051545-1052299	2.3	7.31e-09	1.57319		chr3_15483325-15485924	4.68	7.31e-09	3.20109		Lachesis_group10_25145642-25145958	0	7.31e-09	0
scaffold_3_23082593-23083930	4.03	7.31e-09	2.7565		scaffold77_223860-224148	2.47	7.31e-09	1.68947		chr3_15591972-15592292	2.86	7.31e-09	1.95622		Lachesis_group10_25154990-25155540	0.57	7.31e-09	0.38988
scaffold_3_23098076-23099407	4.52	7.31e-09	3.09166		scaffold77_360757-361187	2.84	7.31e-09	1.94254		chr3_15657513-15658087	0	7.31e-09	0		Lachesis_group10_25175949-25176447	0	7.31e-09	0
scaffold_3_23133137-23133626	7.76	7.31e-09	5.3078		scaffold77_380876-381668	2.44	7.31e-09	1.66895		chr3_15662965-15664640	1.02	7.31e-09	0.69767		Lachesis_group10_25225352-25225848	0	7.31e-09	0
scaffold_3_23186105-23186515	0.24	7.31e-09	0.16416		scaffold77_394273-394684	0.98	7.31e-09	0.67031		chr3_15683180-15686008	1.29	7.31e-09	0.88235		Lachesis_group10_25272117-25272651	3.46	7.31e-09	2.36662
scaffold_3_23255203-23256546	0.45	7.31e-09	0.3078		scaffold77_405032-405196	3.97	7.31e-09	2.71546		chr3_15717334-15718788	1.67	7.31e-09	1.14227		Lachesis_group10_25308630-25309163	0.94	7.31e-09	0.64295
scaffold_3_23323045-23324334	7.42	7.31e-09	5.07524		scaffold77_520490-520681	1.05	7.31e-09	0.71819		chr3_15822215-15824264	2.82	7.31e-09	1.92886		Lachesis_group10_25322319-25322926	0.83	7.31e-09	0.56772
scaffold_3_23436084-23436440	1.72	7.31e-09	1.17647		scaffold77_549385-549536	3.37	7.31e-09	2.30506		chr3_15948523-15948648	4.11	7.31e-09	2.81122		Lachesis_group10_25371133-25371439	9.51	7.31e-09	6.50479
scaffold_3_23468912-23469206	5.35	7.31e-09	3.65937		scaffold77_551835-552246	0.73	7.31e-09	0.49932		chr3_15951095-15951254	5.74	7.31e-09	3.92613		Lachesis_group10_25427443-25428052	0.49	7.31e-09	0.33516
scaffold_3_23517561-23518634	0.37	7.31e-09	0.25308		scaffold77_852172-852469	0.68	7.31e-09	0.46512		chr3_15961644-15963485	2.15	7.31e-09	1.47059		Lachesis_group10_25655046-25655196	7.81	7.31e-09	5.342
scaffold_3_23614279-23614516	3.52	7.31e-09	2.40766		scaffold76_75019-75239	0	7.31e-09	0		chr3_15964836-15966582	1.33	7.31e-09	0.90971		Lachesis_group10_25765342-25765572	1.93	7.31e-09	1.32011
scaffold_3_23623473-23623791	4.9	7.31e-09	3.35157		scaffold76_206373-206630	2.78	7.31e-09	1.9015		chr3_15986488-15986988	1.21	7.31e-09	0.82763		Lachesis_group10_26022360-26022768	0.99	7.31e-09	0.67715
scaffold_3_23683308-23684542	0.98	7.31e-09	0.67031		scaffold76_241008-241871	7.84	7.31e-09	5.36252		chr3_16075315-16077233	1.42	7.31e-09	0.97127		Lachesis_group10_26193211-26193514	1.66	7.31e-09	1.13543
scaffold_3_23718152-23718415	0	7.31e-09	0		scaffold76_243173-244555	6.38	7.31e-09	4.36389		chr3_16094857-16097105	0.85	7.31e-09	0.5814		Lachesis_group10_26203376-26203991	1.68	7.31e-09	1.14911
scaffold_3_23803999-23804191	2.65	7.31e-09	1.81259		scaffold76_275804-277078	8.85	7.31e-09	6.05335		chr3_16112611-16112864	3.68	7.31e-09	2.5171		Lachesis_group10_26223413-26224198	4.21	7.31e-09	2.87962
scaffold_3_23840769-23841505	6.72	7.31e-09	4.59644		scaffold76_299038-301306	11.37	7.31e-09	7.77702		chr3_16120078-16120378	4.13	7.31e-09	2.8249		Lachesis_group10_26227912-26228346	1.64	7.31e-09	1.12175
scaffold_3_23856306-23856985	3.48	7.31e-09	2.3803		scaffold76_346077-347342	0.87	7.31e-09	0.59508		chr3_16148528-16149677	1.85	7.31e-09	1.26539		Lachesis_group10_26244372-26245200	9.25	7.31e-09	6.32695
scaffold_3_23871930-23872045	8.22	7.31e-09	5.62244		scaffold76_374528-375806	7.45	7.31e-09	5.09576		chr3_16161513-16161691	5.22	7.31e-09	3.57045		Lachesis_group10_26273115-26273578	0.43	7.31e-09	0.29412
scaffold_3_23910687-23912758	0.6	7.31e-09	0.4104		scaffold76_463669-464233	10.01	7.31e-09	6.84679		chr3_16200161-16200568	4.59	7.31e-09	3.13953		Lachesis_group10_26277179-26277814	6.33	7.31e-09	4.32969
scaffold_3_23955393-23955875	0.62	7.31e-09	0.42408		scaffold76_625855-626683	5.57	7.31e-09	3.80985		chr3_16223573-16223760	0	7.31e-09	0		Lachesis_group10_26393213-26393673	2.26	7.31e-09	1.54583
scaffold_3_23966030-23966929	5.45	7.31e-09	3.72777		scaffold76_652082-653737	7.6	7.31e-09	5.19836		chr3_16252171-16252325	8.98	7.31e-09	6.14227		Lachesis_group10_26545213-26545607	8.33	7.31e-09	5.69767
scaffold_3_24023251-24023355	5.23	7.31e-09	3.57729		scaffold76_707855-708096	0.47	7.31e-09	0.32148		chr3_16271385-16271753	3.46	7.31e-09	2.36662		Lachesis_group10_26559211-26559612	6.26	7.31e-09	4.28181
scaffold_3_24042522-24042888	2.89	7.31e-09	1.97674		scaffold76_839700-840916	3.21	7.31e-09	2.19562		chr3_16390744-16391495	2.86	7.31e-09	1.95622		Lachesis_group10_26564004-26564123	1.7	7.31e-09	1.16279
scaffold_3_24057156-24057822	0	7.31e-09	0		scaffold76_934886-936163	5.07	7.31e-09	3.46785		chr3_16600250-16601445	7.27	7.31e-09	4.97264		Lachesis_group10_26635985-26636456	4.84	7.31e-09	3.31053
scaffold_3_24080261-24080934	0.75	7.31e-09	0.513		scaffold76_1007677-1008924	3.72	7.31e-09	2.54446		chr3_16671512-16673008	2.38	7.31e-09	1.62791		Lachesis_group10_26658583-26658762	4.68	7.31e-09	3.20109
scaffold_3_24099361-24099500	5.99	7.31e-09	4.09713		scaffold80_36619-36861	0.43	7.31e-09	0.29412		chr3_16742415-16743947	2.87	7.31e-09	1.96306		Lachesis_group10_26676756-26676884	4.08	7.31e-09	2.7907
scaffold_3_24150045-24150692	2.75	7.31e-09	1.88098		scaffold80_185209-185438	3.13	7.31e-09	2.1409		chr3_16869453-16869760	2.32	7.31e-09	1.58687		Lachesis_group10_26723140-26723661	2.02	7.31e-09	1.38167
scaffold_3_24195114-24195580	6.56	7.31e-09	4.487		scaffold80_248888-250144	1.37	7.31e-09	0.93707		chr3_16901186-16904222	1.87	7.31e-09	1.27907		Lachesis_group10_26858385-26858573	2.16	7.31e-09	1.47743
scaffold_3_24213943-24214355	0.24	7.31e-09	0.16416		scaffold80_463863-464129	0.75	7.31e-09	0.513		chr3_16922244-16924062	2.01	7.31e-09	1.37483		Lachesis_group10_26978417-26979615	4.45	7.31e-09	3.04378
scaffold_3_24221250-24222444	0.5	7.31e-09	0.342		scaffold80_494776-495288	2.88	7.31e-09	1.9699		chr3_17053262-17053385	0.81	7.31e-09	0.55404		Lachesis_group10_26998339-26998690	0	7.31e-09	0
scaffold_3_24234987-24235337	6.65	7.31e-09	4.54856		scaffold80_548862-549476	1.02	7.31e-09	0.69767		chr3_17069093-17069830	4.31	7.31e-09	2.94802		Lachesis_group10_27089947-27090435	0	7.31e-09	0
scaffold_3_24248235-24248591	8.78	7.31e-09	6.00547		scaffold80_725389-725804	2.71	7.31e-09	1.85363		chr3_17090028-17090682	9.68	7.31e-09	6.62107		Lachesis_group10_27156854-27157306	0.44	7.31e-09	0.30096
scaffold_3_24285719-24286781	4.96	7.31e-09	3.39261		scaffold80_823605-823740	3.79	7.31e-09	2.59234		chr3_17115110-17116363	0.4	7.31e-09	0.2736		Lachesis_group10_27329611-27330673	3.79	7.31e-09	2.59234
scaffold_3_24302990-24303347	6.12	7.31e-09	4.18605		scaffold80_945451-945864	0.24	7.31e-09	0.16416		chr3_17189116-17189690	5.75	7.31e-09	3.93297		Lachesis_group10_27566448-27566930	0	7.31e-09	0
scaffold_3_24327178-24328366	0.51	7.31e-09	0.34884		scaffold80_1027071-1027570	0	7.31e-09	0		chr3_17225557-17225734	5.85	7.31e-09	4.00137		Lachesis_group10_27666946-27667092	2.07	7.31e-09	1.41587
scaffold_3_24368015-24368357	5.17	7.31e-09	3.53625		scaffold11_195678-195946	1.2	7.31e-09	0.82079		chr3_17320865-17323858	4.97	7.31e-09	3.39945		Lachesis_group10_27721294-27721446	0	7.31e-09	0
scaffold_3_24385326-24385854	3.29	7.31e-09	2.25034		scaffold11_205692-206102	0.73	7.31e-09	0.49932		chr3_17359088-17359687	7.67	7.31e-09	5.24624		Lachesis_group10_28268705-28269132	1.18	7.31e-09	0.80711
scaffold_3_24425643-24425829	2.18	7.31e-09	1.49111		scaffold11_213397-213811	1.47	7.31e-09	1.00547		chr3_17367410-17367578	4.38	7.31e-09	2.9959		Lachesis_group10_28281477-28282103	2.11	7.31e-09	1.44323
scaffold_3_24438363-24438903	1.12	7.31e-09	0.76607		scaffold11_253981-254312	6.21	7.31e-09	4.24761		chr3_17469172-17469800	0.32	7.31e-09	0.21888		Lachesis_group10_28545085-28545346	0	7.31e-09	0
scaffold_3_24449612-24449836	0.45	7.31e-09	0.3078		scaffold11_265704-265807	0.97	7.31e-09	0.66347		chr3_17588773-17590695	2.71	7.31e-09	1.85363		Lachesis_group10_28569124-28569945	0	7.31e-09	0
scaffold_3_24552184-24553380	0.5	7.31e-09	0.342		scaffold11_592661-593931	6.65	7.31e-09	4.54856		chr3_17607629-17607815	6.72	7.31e-09	4.59644		Lachesis_group10_28589118-28589346	0	7.31e-09	0
scaffold_3_24570535-24571008	4.86	7.31e-09	3.32421		scaffold11_608399-610641	3.96	7.31e-09	2.70862		chr3_17616636-17616882	1.64	7.31e-09	1.12175		Lachesis_group10_28817556-28819152	6.61	7.31e-09	4.5212
scaffold_3_24645679-24646360	1.33	7.31e-09	0.90971		scaffold11_674798-675287	6.76	7.31e-09	4.6238		chr3_17622140-17622520	2.17	7.31e-09	1.48427		Lachesis_group10_28822732-28824079	0.22	7.31e-09	0.15048
scaffold_3_24655511-24655887	7.28	7.31e-09	4.97948		scaffold11_987140-989180	5.28	7.31e-09	3.61149		chr3_17626184-17626376	1.57	7.31e-09	1.07387		ctg1184_13140-13271	4.73	7.31e-09	3.23529
scaffold_3_24765380-24765633	5.34	7.31e-09	3.65253		scaffold11_1011422-1011655	0.43	7.31e-09	0.29412		chr3_17646678-17646812	1.5	7.31e-09	1.02599		ctg929_956-1460	0	7.31e-09	0
scaffold_3_24969190-24970739	0.13	7.31e-09	0.08892		scaffold11_1016997-1017164	0	7.31e-09	0		chr3_18054543-18054731	0	7.31e-09	0		ctg2820_1880-4082	2.03	7.31e-09	1.38851
scaffold_3_24986411-24986886	2.35	7.31e-09	1.60739		scaffold11_1029876-1030299	0	7.31e-09	0		chr3_18123334-18123521	0	7.31e-09	0		ctg2835_12504-12974	0	7.31e-09	0
scaffold_3_24995565-24995963	3.09	7.31e-09	2.11354		scaffold11_1171845-1172103	0.85	7.31e-09	0.5814		chr3_18182705-18182930	2.71	7.31e-09	1.85363		ctg2881_470-1349	0.11	7.31e-09	0.07524
scaffold_3_25048135-25048425	4.5	7.31e-09	3.07798		scaffold11_1538681-1539092	2.99	7.31e-09	2.04514		chr3_18258969-18259224	1.59	7.31e-09	1.08755		ctg2977_5569-6397	4.24	7.31e-09	2.90014
scaffold_3_25116586-25117967	0.22	7.31e-09	0.15048		scaffold11_1559768-1560143	1.07	7.31e-09	0.73187		chr3_18286078-18286330	1.61	7.31e-09	1.10123		ctg1140_69769-70105	1.5	7.31e-09	1.02599
scaffold_3_25151976-25152523	4.96	7.31e-09	3.39261		scaffold11_1594893-1595259	1.43	7.31e-09	0.97811		chr3_18385439-18386182	2.9	7.31e-09	1.98358		ctg2709_12710-13135	1.2	7.31e-09	0.82079
scaffold_3_25170209-25171550	0.45	7.31e-09	0.3078		scaffold11_1732782-1733306	1.35	7.31e-09	0.92339		chr3_18466172-18466377	7.87	7.31e-09	5.38304		ctg2650_3282-4183	5.22	7.31e-09	3.57045
scaffold_3_25288906-25289514	8.23	7.31e-09	5.62927		scaffold11_1897048-1897356	0	7.31e-09	0		chr3_18519844-18520010	1.21	7.31e-09	0.82763		ctg2784_2644-2784	4.4	7.31e-09	3.00958
scaffold_3_25298713-25299184	0.42	7.31e-09	0.28728		scaffold11_2109102-2109309	1.46	7.31e-09	0.99863		chr3_18642404-18643049	7.51	7.31e-09	5.1368		ctg2642_5605-5956	6.99	7.31e-09	4.78112
scaffold_3_25326277-25326903	2.45	7.31e-09	1.67579		scaffold11_2329756-2330242	7.46	7.31e-09	5.1026		chr3_18739668-18741057	0	7.31e-09	0		ctg2844_10967-11576	1	7.31e-09	0.68399
scaffold_3_25436822-25437272	2.5	7.31e-09	1.70999		scaffold11_2349612-2350221	5.51	7.31e-09	3.76881		chr3_18767095-18768751	1.17	7.31e-09	0.80027		ctg883_23412-24200	3.78	7.31e-09	2.5855
scaffold_3_25481913-25482565	2.82	7.31e-09	1.92886		scaffold11_2388073-2390059	2.58	7.31e-09	1.76471		chr3_18799876-18802016	6.96	7.31e-09	4.7606		ctg2607_6478-7474	1.96	7.31e-09	1.34063
scaffold_3_25508670-25510034	0.74	7.31e-09	0.50616		scaffold11_2505785-2506266	0	7.31e-09	0		chr3_19014608-19014726	8.96	7.31e-09	6.12859		ctg830_3357-3871	2.05	7.31e-09	1.40219
scaffold_3_25528062-25529254	3.54	7.31e-09	2.42134		scaffold11_2538231-2539034	10.31	7.31e-09	7.05198		chr3_19023797-19023923	0	7.31e-09	0		ctg1238_5662-5989	5.36	7.31e-09	3.66621
scaffold_3_25583375-25583900	2.93	7.31e-09	2.0041		scaffold11_2542776-2543579	10.31	7.31e-09	7.05198		chr3_19053046-19053468	9.77	7.31e-09	6.68263		ctg671_4-447	1.14	7.31e-09	0.77975
scaffold_3_25763588-25763892	5.56	7.31e-09	3.80301		scaffold11_2664159-2665431	4.44	7.31e-09	3.03694		chr3_19146831-19148751	3.01	7.31e-09	2.05882		ctg267_1153-1704	2.31	7.31e-09	1.58003
scaffold_3_25819200-25819888	7.09	7.31e-09	4.84952		scaffold11_2698573-2698867	1.02	7.31e-09	0.69767		chr3_19269474-19269632	1.96	7.31e-09	1.34063		ctg1482_43507-45662	1.57	7.31e-09	1.07387
scaffold_3_25827680-25829129	0.49	7.31e-09	0.33516		scaffold11_2797719-2798079	2.34	7.31e-09	1.60055		chr3_19339412-19339547	5.43	7.31e-09	3.71409		ctg1840_9758-10366	10.38	7.31e-09	7.09986
scaffold_3_25868007-25868331	4.19	7.31e-09	2.86594		scaffold11_2883715-2883918	6.78	7.31e-09	4.63748		chr3_random_144301-144537	6.71	7.31e-09	4.5896		ctg2979_4308-4533	2.44	7.31e-09	1.66895
scaffold_3_25934300-25934624	3.16	7.31e-09	2.16142		scaffold11_2937817-2938574	8.02	7.31e-09	5.48564		chr3_random_166654-168590	2.91	7.31e-09	1.99042		ctg2168_6110-6783	10.98	7.31e-09	7.51026
scaffold_3_25985619-25987015	1.25	7.31e-09	0.85499		scaffold11_2965125-2967109	0.21	7.31e-09	0.14364		chr3_random_197514-198761	4.14	7.31e-09	2.83174		ctg1833_4233-4616	0.79	7.31e-09	0.54036
scaffold_3_26038260-26038937	4.76	7.31e-09	3.25581		scaffold11_3035329-3037282	5.57	7.31e-09	3.80985		chr3_random_243761-245491	2.54	7.31e-09	1.73735		ctg1491_8264-8759	6.67	7.31e-09	4.56224
scaffold_3_26050106-26050384	4.11	7.31e-09	2.81122		scaffold11_3144007-3144413	0.99	7.31e-09	0.67715		chr3_random_474545-475303	2.29	7.31e-09	1.56635		ctg1491_24267-24649	0.79	7.31e-09	0.54036
scaffold_3_26102664-26103631	4.16	7.31e-09	2.84542		scaffold11_3190749-3191703	5.68	7.31e-09	3.88509		chr3_random_524398-524586	6.24	7.31e-09	4.26813		ctg2563_6-347	3.93	7.31e-09	2.6881
scaffold_3_26128065-26128305	0.42	7.31e-09	0.28728		scaffold11_3283127-3284484	6.26	7.31e-09	4.28181		chr3_random_546671-546836	0	7.31e-09	0		ctg767_388-630	5.12	7.31e-09	3.50205
scaffold_3_26152610-26152820	2.9	7.31e-09	1.98358		scaffold11_3349873-3350784	7.26	7.31e-09	4.9658		chr3_random_808615-809157	7.47	7.31e-09	5.10944		ctg2464_8921-9947	2.18	7.31e-09	1.49111
scaffold_3_26162625-26162849	0	7.31e-09	0		scaffold11_3351219-3352130	7.26	7.31e-09	4.9658		chr3_random_865268-865568	1.36	7.31e-09	0.93023		ctg3240_15-272	0.78	7.31e-09	0.53352
scaffold_3_26197983-26199316	1.95	7.31e-09	1.33379		scaffold11_3367143-3367581	1.38	7.31e-09	0.94391		chr3_random_888011-888653	0.47	7.31e-09	0.32148		Lachesis_group12_79987-80282	1.02	7.31e-09	0.69767
scaffold_3_26206864-26208250	0.07	7.31e-09	0.04788		scaffold11_3456956-3459356	2.05	7.31e-09	1.40219		chr3_random_919813-920013	2.56	7.31e-09	1.75103		Lachesis_group12_92134-92264	4.77	7.31e-09	3.26265
scaffold_3_26260799-26262186	3.54	7.31e-09	2.42134		scaffold11_3482940-3483208	1.13	7.31e-09	0.77291		chr3_random_988882-989236	4.16	7.31e-09	2.84542		Lachesis_group12_234281-234471	2.98	7.31e-09	2.0383
scaffold_3_26371710-26373067	2.33	7.31e-09	1.59371		scaffold11_3496733-3497465	0	7.31e-09	0		chr3_random_1043885-1047156	2.55	7.31e-09	1.74419		Lachesis_group12_234483-234907	0.24	7.31e-09	0.16416
scaffold_3_26403072-26404365	7.9	7.31e-09	5.40356		scaffold11_3615978-3616173	7.08	7.31e-09	4.84268		chr3_random_1216676-1217056	2.41	7.31e-09	1.64843		Lachesis_group12_393396-393511	5.47	7.31e-09	3.74145
scaffold_3_26453162-26454501	1.44	7.31e-09	0.98495		scaffold22_22827-24098	4.33	7.31e-09	2.9617		chr4_3217-3575	2.27	7.31e-09	1.55267		Lachesis_group12_398175-400346	2.56	7.31e-09	1.75103
scaffold_3_26498545-26499363	4.5	7.31e-09	3.07798		scaffold22_41646-42494	8.01	7.31e-09	5.4788		chr4_33231-35066	0.16	7.31e-09	0.10944		Lachesis_group12_414272-414700	3.61	7.31e-09	2.46922
scaffold_3_26534400-26534585	6.3	7.31e-09	4.30917		scaffold22_115231-115423	0	7.31e-09	0		chr4_117079-117242	0	7.31e-09	0		Lachesis_group12_451708-451842	5.52	7.31e-09	3.77565
scaffold_3_26581105-26581299	3.14	7.31e-09	2.14774		scaffold22_131306-132184	5.46	7.31e-09	3.73461		chr4_341902-342732	3.31	7.31e-09	2.26402		Lachesis_group12_464721-465418	5.45	7.31e-09	3.72777
scaffold_3_26627542-26628231	3.42	7.31e-09	2.33926		scaffold22_252477-252707	3.1	7.31e-09	2.12038		chr4_421778-422375	0	7.31e-09	0		Lachesis_group12_501894-502319	0.24	7.31e-09	0.16416
scaffold_3_26680628-26680989	4.29	7.31e-09	2.93434		scaffold22_336382-337047	4.37	7.31e-09	2.98906		chr4_512760-512922	0.63	7.31e-09	0.43092		Lachesis_group12_511659-512029	9.09	7.31e-09	6.21751
scaffold_3_26694291-26695625	8.1	7.31e-09	5.54036		scaffold22_440604-442977	7.71	7.31e-09	5.2736		chr4_610340-610921	0	7.31e-09	0		Lachesis_group12_515906-516750	2.53	7.31e-09	1.73051
scaffold_3_26731188-26732436	7.88	7.31e-09	5.38988		scaffold22_489290-489556	0	7.31e-09	0		chr4_818948-819637	4	7.31e-09	2.73598		Lachesis_group12_530841-531362	1.17	7.31e-09	0.80027
scaffold_3_26806702-26807582	2.79	7.31e-09	1.90834		scaffold22_574999-575764	5.15	7.31e-09	3.52257		chr4_1012143-1012726	8.59	7.31e-09	5.87551		Lachesis_group12_568260-568583	0.62	7.31e-09	0.42408
scaffold_3_26875848-26876421	2.86	7.31e-09	1.95622		scaffold22_652697-653491	0.26	7.31e-09	0.17784		chr4_1229580-1230035	0.66	7.31e-09	0.45144		Lachesis_group12_585968-586098	5.54	7.31e-09	3.78933
scaffold_3_26921997-26922166	4.88	7.31e-09	3.33789		scaffold22_710188-710679	0.41	7.31e-09	0.28044		chr4_1275986-1276258	5.52	7.31e-09	3.77565		Lachesis_group12_616943-617097	1.96	7.31e-09	1.34063
scaffold_3_26990313-26991657	2.2	7.31e-09	1.50479		scaffold22_749241-749351	0	7.31e-09	0		chr4_1677289-1677976	5.67	7.31e-09	3.87825		Lachesis_group12_672994-673421	0.94	7.31e-09	0.64295
scaffold_3_27024947-27026238	1.25	7.31e-09	0.85499		scaffold22_845000-845763	3.23	7.31e-09	2.2093		chr4_1723262-1726395	3.45	7.31e-09	2.35978		Lachesis_group12_731766-733865	1.45	7.31e-09	0.99179
scaffold_3_27038430-27039049	7.77	7.31e-09	5.31464		scaffold22_905621-906393	1.62	7.31e-09	1.10807		chr4_2042680-2042844	3.73	7.31e-09	2.5513		Lachesis_group12_799483-799995	0.99	7.31e-09	0.67715
scaffold_3_27074472-27075845	3.2	7.31e-09	2.18878		scaffold22_924068-924817	3.57	7.31e-09	2.44186		chr4_2074716-2075939	7.55	7.31e-09	5.16416		Lachesis_group12_808913-809433	3.55	7.31e-09	2.42818
scaffold_3_27121332-27121498	4.56	7.31e-09	3.11902		scaffold22_937569-938336	0.39	7.31e-09	0.26676		chr4_2112885-2113179	0.34	7.31e-09	0.23256		Lachesis_group12_836064-836545	5.86	7.31e-09	4.00821
scaffold_3_27141538-27142303	0.26	7.31e-09	0.17784		scaffold22_950884-951655	2.24	7.31e-09	1.53215		chr4_2180122-2180611	0	7.31e-09	0		Lachesis_group12_849856-851471	0	7.31e-09	0
scaffold_3_27212929-27213125	2.6	7.31e-09	1.77839		scaffold22_990121-990386	0	7.31e-09	0		chr4_2318494-2318684	6.57	7.31e-09	4.49384		Lachesis_group12_870618-871239	6.8	7.31e-09	4.65116
scaffold_3_27299262-27299948	1.62	7.31e-09	1.10807		scaffold22_997058-997634	6.61	7.31e-09	4.5212		chr4_2432306-2432481	0.57	7.31e-09	0.38988		Lachesis_group12_905111-905731	6.62	7.31e-09	4.52804
scaffold_3_27332237-27333060	0	7.31e-09	0		scaffold22_1023834-1024083	4.13	7.31e-09	2.8249		chr4_2440474-2440644	2.38	7.31e-09	1.62791		Lachesis_group12_931197-931537	0	7.31e-09	0
scaffold_3_27346042-27347390	0.97	7.31e-09	0.66347		scaffold22_1043106-1043871	2.13	7.31e-09	1.45691		chr4_2555473-2555857	2.73	7.31e-09	1.86731		Lachesis_group12_999559-1000043	3.31	7.31e-09	2.26402
scaffold_3_27429781-27430360	6.43	7.31e-09	4.39808		scaffold22_1134988-1135298	7.19	7.31e-09	4.91792		chr4_2832316-2832479	3.13	7.31e-09	2.1409		Lachesis_group12_1024858-1025095	10.34	7.31e-09	7.0725
scaffold_3_27448815-27448979	0	7.31e-09	0		scaffold22_1201083-1201313	5.44	7.31e-09	3.72093		chr4_2997519-2999815	4.13	7.31e-09	2.8249		Lachesis_group12_1033904-1035770	0.54	7.31e-09	0.36936
scaffold_3_27477401-27477921	0.58	7.31e-09	0.39672		scaffold22_1236416-1237809	1.01	7.31e-09	0.69083		chr4_3000731-3002171	4.63	7.31e-09	3.16689		Lachesis_group12_1085808-1086262	8.59	7.31e-09	5.87551
scaffold_3_27487674-27488308	5.57	7.31e-09	3.80985		scaffold22_1298933-1299755	2.36	7.31e-09	1.61423		chr4_3002811-3003255	6.15	7.31e-09	4.20657		Lachesis_group12_1253855-1254375	0	7.31e-09	0
scaffold_3_27498092-27498735	5.04	7.31e-09	3.44733		scaffold22_1346681-1347249	0.18	7.31e-09	0.12312		chr4_3351175-3351331	8.8	7.31e-09	6.01915		Lachesis_group12_1277610-1278059	5.78	7.31e-09	3.95349
scaffold_3_27518289-27518928	3.21	7.31e-09	2.19562		scaffold22_1370251-1371472	9.98	7.31e-09	6.82627		chr4_3351274-3351406	5.46	7.31e-09	3.73461		Lachesis_group12_1293159-1294023	5.54	7.31e-09	3.78933
scaffold_3_27529480-27530240	7.69	7.31e-09	5.25992		scaffold22_1399685-1400673	5.3	7.31e-09	3.62517		chr4_3395776-3396201	9.15	7.31e-09	6.25855		Lachesis_group12_1315388-1315521	0.84	7.31e-09	0.57456
scaffold_3_27584842-27585235	6.75	7.31e-09	4.61696		scaffold22_1441667-1442492	2.34	7.31e-09	1.60055		chr4_3451453-3452089	2.07	7.31e-09	1.41587		Lachesis_group12_1401383-1401535	0	7.31e-09	0
scaffold_3_27595614-27595999	2.12	7.31e-09	1.45007		scaffold22_1535535-1536925	8.63	7.31e-09	5.90287		chr4_3586383-3587518	6.27	7.31e-09	4.28865		Lachesis_group12_1508394-1509004	1.18	7.31e-09	0.80711
scaffold_3_27626615-27627297	0.74	7.31e-09	0.50616		scaffold22_1692656-1693103	6.7	7.31e-09	4.58276		chr4_3618873-3618985	8.53	7.31e-09	5.83447		Lachesis_group12_1563964-1564847	0	7.31e-09	0
scaffold_3_27649915-27651269	0.15	7.31e-09	0.1026		scaffold22_1769452-1771261	0.17	7.31e-09	0.11628		chr4_3904321-3904478	1.28	7.31e-09	0.87551		Lachesis_group12_1750620-1751049	1.46	7.31e-09	0.99863
scaffold_3_27721538-27721700	7.99	7.31e-09	5.46512		scaffold22_1956203-1956445	1.67	7.31e-09	1.14227		chr4_4068164-4068349	0.54	7.31e-09	0.36936		Lachesis_group12_1804488-1806044	0.97	7.31e-09	0.66347
scaffold_3_27729164-27729442	1.83	7.31e-09	1.25171		scaffold22_1993935-1994490	9.18	7.31e-09	6.27907		chr4_4112401-4113889	1.98	7.31e-09	1.35431		Lachesis_group12_1856977-1857384	4.55	7.31e-09	3.11218
scaffold_3_27745008-27745468	0.44	7.31e-09	0.30096		scaffold22_2223574-2224813	4.88	7.31e-09	3.33789		chr4_4255506-4255618	3.64	7.31e-09	2.48974		Lachesis_group12_1899662-1899889	3.66	7.31e-09	2.50342
scaffold_3_27862359-27863182	0.12	7.31e-09	0.08208		scaffold22_2287360-2288094	1.25	7.31e-09	0.85499		chr4_4286278-4286934	0.76	7.31e-09	0.51984		Lachesis_group12_2022013-2022271	0	7.31e-09	0
scaffold_3_27922673-27923001	1.54	7.31e-09	1.05335		scaffold22_2299552-2299804	4.78	7.31e-09	3.26949		chr4_4309953-4310253	0.34	7.31e-09	0.23256		Lachesis_group12_2073026-2074536	1.27	7.31e-09	0.86867
scaffold_3_27966408-27967067	1.23	7.31e-09	0.84131		scaffold22_2398541-2398764	8.59	7.31e-09	5.87551		chr4_4389514-4390127	0.66	7.31e-09	0.45144		Lachesis_group12_2084541-2086250	2.36	7.31e-09	1.61423
scaffold_3_28107684-28107910	5.07	7.31e-09	3.46785		scaffold22_2444982-2446362	4.87	7.31e-09	3.33105		chr4_4616047-4616424	0.27	7.31e-09	0.18468		Lachesis_group12_2186792-2187009	0	7.31e-09	0
scaffold_3_28130956-28131178	0	7.31e-09	0		scaffold22_2487747-2488107	1.12	7.31e-09	0.76607		chr4_4992530-4992731	1.5	7.31e-09	1.02599		Lachesis_group12_2221719-2221956	2.58	7.31e-09	1.76471
scaffold_3_28206012-28206593	3.2	7.31e-09	2.18878		scaffold22_2519808-2520207	4.39	7.31e-09	3.00274		chr4_5023774-5023912	6.07	7.31e-09	4.15185		Lachesis_group12_2221979-2222299	2.22	7.31e-09	1.51847
scaffold_3_28241211-28242533	3.03	7.31e-09	2.0725		scaffold22_2730494-2731770	3.6	7.31e-09	2.46238		chr4_5070640-5070958	9.1	7.31e-09	6.22435		Lachesis_group12_2361335-2363692	0.61	7.31e-09	0.41724
scaffold_3_28266597-28267952	2.68	7.31e-09	1.83311		scaffold22_2764982-2766198	4.43	7.31e-09	3.0301		chr4_5137370-5138187	1.48	7.31e-09	1.01231		Lachesis_group12_2377633-2379261	4.78	7.31e-09	3.26949
scaffold_3_28304313-28304963	3.4	7.31e-09	2.32558		scaffold22_2831084-2831328	7.06	7.31e-09	4.829		chr4_5497253-5497507	6.44	7.31e-09	4.40492		Lachesis_group12_2438075-2438943	1.56	7.31e-09	1.06703
scaffold_3_28333961-28335395	0.84	7.31e-09	0.57456		scaffold22_3029358-3030123	5.35	7.31e-09	3.65937		chr4_5586289-5586451	0	7.31e-09	0		Lachesis_group12_2470870-2471068	14.01	7.31e-09	9.58276
scaffold_3_28486438-28487793	3.18	7.31e-09	2.1751		scaffold22_3063718-3063854	6.1	7.31e-09	4.17237		chr4_5721999-5723173	9.51	7.31e-09	6.50479		Lachesis_group12_2762966-2763461	4.84	7.31e-09	3.31053
scaffold_3_28510107-28510319	4.38	7.31e-09	2.9959		scaffold22_3086310-3087750	4.63	7.31e-09	3.16689		chr4_5760691-5761066	0	7.31e-09	0		Lachesis_group12_2993889-2995291	4.21	7.31e-09	2.87962
scaffold_3_28556191-28556749	7.13	7.31e-09	4.87688		scaffold22_3319349-3322581	0.78	7.31e-09	0.53352		chr4_5858846-5859062	1.88	7.31e-09	1.28591		Lachesis_group12_3007403-3007772	6.68	7.31e-09	4.56908
scaffold_3_28573109-28573780	4.89	7.31e-09	3.34473		scaffold22_3393878-3395134	1.12	7.31e-09	0.76607		chr4_5915466-5915678	0.47	7.31e-09	0.32148		Lachesis_group12_3014720-3015280	3.33	7.31e-09	2.2777
scaffold_3_28610978-28611432	0.23	7.31e-09	0.15732		scaffold22_3426653-3427406	6.16	7.31e-09	4.21341		chr4_5986094-5986251	0.64	7.31e-09	0.43776		Lachesis_group12_3064073-3064457	0.26	7.31e-09	0.17784
scaffold_3_28626100-28626609	0.2	7.31e-09	0.1368		scaffold22_3485142-3485884	4.78	7.31e-09	3.26949		chr4_6012681-6013102	8.76	7.31e-09	5.99179		Lachesis_group12_3070727-3070855	1.57	7.31e-09	1.07387
scaffold_3_28636700-28637253	3.34	7.31e-09	2.28454		scaffold78_206228-206664	3.28	7.31e-09	2.2435		chr4_6106580-6106810	3.41	7.31e-09	2.33242		Lachesis_group12_3184053-3184585	0	7.31e-09	0
scaffold_3_28689499-28689632	0	7.31e-09	0		scaffold78_213273-213698	8.77	7.31e-09	5.99863		chr4_6112666-6112833	0	7.31e-09	0		Lachesis_group12_3246682-3246856	6.01	7.31e-09	4.11081
scaffold_3_28748896-28750259	0.96	7.31e-09	0.65663		scaffold78_242551-242845	0	7.31e-09	0		chr4_6319042-6319521	1.48	7.31e-09	1.01231		Lachesis_group12_3321390-3321547	7.48	7.31e-09	5.11628
scaffold_3_28805826-28807371	2.91	7.31e-09	1.99042		scaffold78_312635-313040	4.09	7.31e-09	2.79754		chr4_6339859-6340655	0.76	7.31e-09	0.51984		Lachesis_group12_3979526-3979665	6.03	7.31e-09	4.12449
scaffold_3_28838971-28839231	1.16	7.31e-09	0.79343		scaffold78_526233-526450	4.29	7.31e-09	2.93434		chr4_6589119-6589320	0.5	7.31e-09	0.342		Lachesis_group12_3985862-3986395	0.94	7.31e-09	0.64295
scaffold_3_28866988-28868146	6.93	7.31e-09	4.74008		scaffold78_540594-540994	2.04	7.31e-09	1.39535		chr4_6669871-6670247	0.27	7.31e-09	0.18468		Lachesis_group12_4004630-4004892	4.31	7.31e-09	2.94802
scaffold_3_28879047-28880270	1.57	7.31e-09	1.07387		scaffold78_556060-556470	1.23	7.31e-09	0.84131		chr4_6875268-6875434	0	7.31e-09	0		Lachesis_group12_4101451-4101915	1.08	7.31e-09	0.73871
scaffold_3_28897437-28898115	5.53	7.31e-09	3.78249		scaffold78_762305-763055	0	7.31e-09	0		chr4_6926531-6926842	1.3	7.31e-09	0.88919		Lachesis_group12_4150868-4151536	1.82	7.31e-09	1.24487
scaffold_3_28937824-28938013	3.23	7.31e-09	2.2093		scaffold79_300940-301688	2.03	7.31e-09	1.38851		chr4_7067014-7067245	4.96	7.31e-09	3.39261		Lachesis_group12_4319671-4320304	0.47	7.31e-09	0.32148
scaffold_3_28945171-28946620	0.14	7.31e-09	0.09576		scaffold79_344892-345730	9.35	7.31e-09	6.39535		chr4_7139757-7140157	7.5	7.31e-09	5.12996		Lachesis_group12_4417090-4418256	9.76	7.31e-09	6.67579
scaffold_3_29042080-29043306	0	7.31e-09	0		scaffold79_453849-454592	0.13	7.31e-09	0.08892		chr4_7216804-7217102	2.42	7.31e-09	1.65527		Lachesis_group12_4432688-4433070	0.26	7.31e-09	0.17784
scaffold_3_29093860-29094309	5.41	7.31e-09	3.70041		scaffold79_490596-491092	5.47	7.31e-09	3.74145		chr4_7260438-7260545	2.84	7.31e-09	1.94254		Lachesis_group12_4528378-4530029	0.73	7.31e-09	0.49932
scaffold_3_29339552-29340009	0	7.31e-09	0		scaffold79_494278-494936	6.71	7.31e-09	4.5896		chr4_7328278-7328996	5.73	7.31e-09	3.91929		Lachesis_group12_4562994-4563501	7.27	7.31e-09	4.97264
scaffold_3_29517996-29519299	5.44	7.31e-09	3.72093		scaffold79_559212-559959	3.16	7.31e-09	2.16142		chr4_7339388-7340600	1.84	7.31e-09	1.25855		Lachesis_group12_4578577-4578911	8.86	7.31e-09	6.06019
scaffold_3_29617036-29617764	5.15	7.31e-09	3.52257		scaffold79_570673-571415	1.36	7.31e-09	0.93023		chr4_7375178-7376833	0.85	7.31e-09	0.5814		Lachesis_group12_4645022-4645381	1.41	7.31e-09	0.96443
scaffold_3_29634045-29634498	0.22	7.31e-09	0.15048		scaffold79_630866-631608	0.54	7.31e-09	0.36936		chr4_7483839-7484317	0	7.31e-09	0		Lachesis_group12_4659410-4661672	0.92	7.31e-09	0.62927
scaffold_3_29658930-29659725	0.38	7.31e-09	0.25992		scaffold79_648906-649688	3.82	7.31e-09	2.61286		chr4_7496987-7497243	3.66	7.31e-09	2.50342		Lachesis_group12_4675258-4675439	5.07	7.31e-09	3.46785
scaffold_3_29671686-29672290	0	7.31e-09	0		scaffold79_661527-662299	2.66	7.31e-09	1.81943		chr4_7510226-7510799	0	7.31e-09	0		Lachesis_group12_4699585-4700057	2.6	7.31e-09	1.77839
scaffold_3_29686893-29688263	2.46	7.31e-09	1.68263		scaffold79_788167-788628	5.41	7.31e-09	3.70041		chr4_7627074-7627309	4.86	7.31e-09	3.32421		Lachesis_group12_4748660-4748956	1.71	7.31e-09	1.16963
scaffold_3_29701883-29702143	1.95	7.31e-09	1.33379		scaffold79_806606-807367	3.81	7.31e-09	2.60602		chr4_7824749-7826232	0.2	7.31e-09	0.1368		Lachesis_group12_4760590-4760773	4	7.31e-09	2.73598
scaffold_3_29729423-29729765	0.29	7.31e-09	0.19836		scaffold79_835969-836152	5.12	7.31e-09	3.50205		chr4_7919840-7921350	3.4	7.31e-09	2.32558		Lachesis_group12_4818269-4820323	1.33	7.31e-09	0.90971
scaffold_3_29736776-29737286	4.7	7.31e-09	3.21477		scaffold79_839278-839607	0.61	7.31e-09	0.41724		chr4_7992794-7994520	4.73	7.31e-09	3.23529		Lachesis_group12_4858403-4858892	1.86	7.31e-09	1.27223
scaffold_3_29760234-29760931	1.16	7.31e-09	0.79343		scaffold79_1001266-1002508	2.04	7.31e-09	1.39535		chr4_8098359-8098743	9.56	7.31e-09	6.53899		Lachesis_group12_4877711-4877942	2.19	7.31e-09	1.49795
scaffold_3_29785245-29786791	3.59	7.31e-09	2.45554		scaffold79_1009111-1009355	0.41	7.31e-09	0.28044		chr4_8157156-8159472	2.77	7.31e-09	1.89466		Lachesis_group12_4885390-4886452	2.2	7.31e-09	1.50479
scaffold_3_29792284-29793583	0.62	7.31e-09	0.42408		scaffold144_8661-8906	1.65	7.31e-09	1.12859		chr4_8181434-8182463	2.2	7.31e-09	1.50479		Lachesis_group12_4911593-4912017	0.71	7.31e-09	0.48564
scaffold_3_29840762-29842118	0.67	7.31e-09	0.45828		scaffold144_37098-37918	5.05	7.31e-09	3.45417		chr4_8188530-8189334	0.63	7.31e-09	0.43092		Lachesis_group12_4917799-4918242	2.11	7.31e-09	1.44323
scaffold_3_29857523-29858838	1.38	7.31e-09	0.94391		scaffold144_109703-110201	1.01	7.31e-09	0.69083		chr4_8201878-8202451	4.56	7.31e-09	3.11902		Lachesis_group12_4935946-4937854	2.53	7.31e-09	1.73051
scaffold_3_29872871-29873496	1.16	7.31e-09	0.79343		scaffold144_119600-120222	3.85	7.31e-09	2.63338		chr4_8213513-8214108	1.02	7.31e-09	0.69767		Lachesis_group12_4951532-4951885	0.85	7.31e-09	0.5814
scaffold_3_29926594-29927115	1.75	7.31e-09	1.19699		scaffold144_213628-213765	3.23	7.31e-09	2.2093		chr4_8237921-8239787	5.53	7.31e-09	3.78249		Lachesis_group12_4974409-4974655	5.02	7.31e-09	3.43365
scaffold_3_29938492-29938808	6.01	7.31e-09	4.11081		scaffold144_239626-240037	0.98	7.31e-09	0.67031		chr4_8353513-8354062	9.36	7.31e-09	6.40219		Lachesis_group12_5026899-5027180	6.29	7.31e-09	4.30233
scaffold_3_30048137-30048813	4.43	7.31e-09	3.0301		scaffold144_264923-265718	0.38	7.31e-09	0.25992		chr4_8406070-8407434	3.31	7.31e-09	2.26402		Lachesis_group12_5066156-5066443	2.48	7.31e-09	1.69631
scaffold_3_30082976-30084289	5.04	7.31e-09	3.44733		scaffold144_362387-362553	3.09	7.31e-09	2.11354		chr4_8491738-8493327	0.06	7.31e-09	0.04104		Lachesis_group12_5127324-5127755	1.64	7.31e-09	1.12175
scaffold_3_30138257-30138802	7.28	7.31e-09	4.97948		scaffold144_431971-433221	8.52	7.31e-09	5.82763		chr4_8535903-8536508	0	7.31e-09	0		Lachesis_group12_5133603-5133908	1.66	7.31e-09	1.13543
scaffold_3_30179891-30180437	8.03	7.31e-09	5.49248		scaffold144_591639-592011	1.63	7.31e-09	1.11491		chr4_8567549-8567885	4.94	7.31e-09	3.37893		Lachesis_group12_5135702-5137601	0.05	7.31e-09	0.0342
scaffold_3_30199450-30200749	0.85	7.31e-09	0.5814		scaffold144_704219-704630	1.72	7.31e-09	1.17647		chr4_8630341-8630555	0.56	7.31e-09	0.38304		Lachesis_group12_5145011-5145148	7.68	7.31e-09	5.25308
scaffold_3_30231307-30231885	2.48	7.31e-09	1.69631		scaffold144_809262-810082	3.57	7.31e-09	2.44186		chr4_8662774-8663193	3.94	7.31e-09	2.69494		Lachesis_group12_5189788-5190066	8.6	7.31e-09	5.88235
scaffold_3_30254028-30255410	1.19	7.31e-09	0.81395		scaffold144_885959-887429	1.73	7.31e-09	1.18331		chr4_8670040-8670561	4.55	7.31e-09	3.11218		Lachesis_group12_5233871-5234055	5.05	7.31e-09	3.45417
scaffold_3_30273201-30273668	0.21	7.31e-09	0.14364		scaffold144_905964-906101	1.47	7.31e-09	1.00547		chr4_8925873-8926249	5.88	7.31e-09	4.02189		Lachesis_group12_5251784-5252409	10.31	7.31e-09	7.05198
scaffold_3_30313861-30315049	0.93	7.31e-09	0.63611		scaffold144_921237-923675	3.2	7.31e-09	2.18878		chr4_8936036-8936734	6.05	7.31e-09	4.13817		Lachesis_group12_5258212-5258769	2.09	7.31e-09	1.42955
scaffold_3_30415920-30416192	1.12	7.31e-09	0.76607		scaffold82_243561-243795	8.7	7.31e-09	5.95075		chr4_9173592-9173826	7.87	7.31e-09	5.38304		Lachesis_group12_5297740-5298192	9.94	7.31e-09	6.79891
scaffold_3_30430044-30430501	7.44	7.31e-09	5.08892		scaffold82_447703-448014	0.97	7.31e-09	0.66347		chr4_9252073-9252420	0.58	7.31e-09	0.39672		Lachesis_group12_5353309-5353818	1.97	7.31e-09	1.34747
scaffold_3_30554354-30554550	0.51	7.31e-09	0.34884		scaffold82_671893-672034	9.15	7.31e-09	6.25855		chr4_9258855-9259292	0.23	7.31e-09	0.15732		Lachesis_group12_5387514-5387744	0	7.31e-09	0
scaffold_3_30587276-30587721	0.68	7.31e-09	0.46512		scaffold82_690235-690552	0.32	7.31e-09	0.21888		chr4_9319201-9320700	0.6	7.31e-09	0.4104		Lachesis_group12_5428620-5428839	1.85	7.31e-09	1.26539
scaffold_3_30709482-30709780	2.04	7.31e-09	1.39535		scaffold82_712139-712446	1.32	7.31e-09	0.90287		chr4_9496160-9496447	1.76	7.31e-09	1.20383		Lachesis_group12_5448054-5450337	1.72	7.31e-09	1.17647
scaffold_3_30811100-30812668	0.77	7.31e-09	0.52668		scaffold82_776646-776952	1.99	7.31e-09	1.36115		chr4_9517337-9517603	7.12	7.31e-09	4.87004		Lachesis_group12_5483341-5485472	2.35	7.31e-09	1.60739
scaffold_3_30915449-30915731	2.89	7.31e-09	1.97674		scaffold82_807563-807664	6.32	7.31e-09	4.32285		chr4_9586669-9586869	4.1	7.31e-09	2.80438		Lachesis_group12_5548463-5549018	0.37	7.31e-09	0.25308
scaffold_3_30948950-30949669	7.15	7.31e-09	4.89056		scaffold82_908955-909323	1.37	7.31e-09	0.93707		chr4_9708271-9709482	1.5	7.31e-09	1.02599		Lachesis_group12_5583369-5584011	2.21	7.31e-09	1.51163
scaffold_3_31060153-31061600	2.18	7.31e-09	1.49111		scaffold84_7127-9231	7.34	7.31e-09	5.02052		chr4_9726281-9728197	0.95	7.31e-09	0.64979		Lachesis_group12_5657391-5658916	2.93	7.31e-09	2.0041
scaffold_3_31084325-31085692	0.59	7.31e-09	0.40356		scaffold84_37440-38202	5.49	7.31e-09	3.75513		chr4_9742890-9744505	0.43	7.31e-09	0.29412		Lachesis_group12_5713543-5715390	0.43	7.31e-09	0.29412
scaffold_3_31182143-31182280	2.24	7.31e-09	1.53215		scaffold84_238146-239972	3.18	7.31e-09	2.1751		chr4_9820770-9821550	0.64	7.31e-09	0.43776		Lachesis_group12_5738252-5738895	0.16	7.31e-09	0.10944
scaffold_3_31243954-31245319	0.66	7.31e-09	0.45144		scaffold84_289421-289867	4.46	7.31e-09	3.05062		chr4_9948745-9949284	9.97	7.31e-09	6.81943		Lachesis_group12_5765540-5766641	2.8	7.31e-09	1.91518
scaffold_3_31286178-31286449	5.39	7.31e-09	3.68673		scaffold84_370452-371180	7.48	7.31e-09	5.11628		chr4_9994699-9994860	1.88	7.31e-09	1.28591		Lachesis_group12_5818564-5819056	1.64	7.31e-09	1.12175
scaffold_3_31343222-31343435	0	7.31e-09	0		scaffold84_378474-380452	1.95	7.31e-09	1.33379		chr4_10012413-10012834	1.92	7.31e-09	1.31327		Lachesis_group12_5822505-5823148	0	7.31e-09	0
scaffold_3_31389407-31389910	0.8	7.31e-09	0.5472		scaffold84_497868-498436	1.25	7.31e-09	0.85499		chr4_10096076-10097862	4.16	7.31e-09	2.84542		Lachesis_group12_5876892-5877529	0	7.31e-09	0
scaffold_3_31397353-31397553	5.23	7.31e-09	3.57729		scaffold84_585272-585457	8.07	7.31e-09	5.51984		chr4_10141188-10141817	3.6	7.31e-09	2.46238		Lachesis_group12_5951819-5952309	1.23	7.31e-09	0.84131
scaffold_3_31447751-31449074	2.23	7.31e-09	1.52531		scaffold84_771556-774461	5.05	7.31e-09	3.45417		chr4_10148732-10150951	0.86	7.31e-09	0.58824		Lachesis_group12_5961023-5962471	0	7.31e-09	0
scaffold_3_31558491-31559684	3.36	7.31e-09	2.29822		scaffold84_898167-898969	0	7.31e-09	0		chr4_10189853-10191831	4.55	7.31e-09	3.11218		Lachesis_group12_5997982-5998096	0	7.31e-09	0
scaffold_3_31587957-31589372	3.9	7.31e-09	2.66758		scaffold84_923788-925004	9.66	7.31e-09	6.60739		chr4_10228775-10229286	4.65	7.31e-09	3.18057		Lachesis_group12_6110528-6111375	0.12	7.31e-09	0.08208
scaffold_3_31606915-31607711	0.25	7.31e-09	0.171		scaffold84_938342-938731	0.27	7.31e-09	0.18468		chr4_10252029-10252554	6.98	7.31e-09	4.77428		Lachesis_group12_6174243-6175090	0	7.31e-09	0
scaffold_3_31736431-31737619	0.76	7.31e-09	0.51984		scaffold84_953642-953866	0	7.31e-09	0		chr4_10297838-10299688	2.53	7.31e-09	1.73051		Lachesis_group12_6181532-6182378	0.12	7.31e-09	0.08208
scaffold_3_31772446-31772944	2.25	7.31e-09	1.53899		scaffold189_39170-40365	6.62	7.31e-09	4.52804		chr4_10330482-10333594	3.54	7.31e-09	2.42134		Lachesis_group12_6202699-6202818	0.84	7.31e-09	0.57456
scaffold_3_31820774-31821534	4.51	7.31e-09	3.08482		scaffold189_64509-64889	1.13	7.31e-09	0.77291		chr4_10436121-10436373	6.81	7.31e-09	4.658		Lachesis_group12_6213422-6213541	0	7.31e-09	0
scaffold_3_31891712-31893076	0.22	7.31e-09	0.15048		scaffold189_89890-90788	11.24	7.31e-09	7.6881		chr4_10556504-10559755	5.07	7.31e-09	3.46785		Lachesis_group12_6237748-6237867	0.84	7.31e-09	0.57456
scaffold_3_31906264-31906539	0	7.31e-09	0		scaffold189_154288-154725	1.62	7.31e-09	1.10807		chr4_10783218-10783415	3.32	7.31e-09	2.27086		Lachesis_group12_6261033-6261224	0	7.31e-09	0
scaffold_3_31912827-31913009	3.36	7.31e-09	2.29822		scaffold189_439694-439802	0	7.31e-09	0		chr4_10849261-10849445	1.09	7.31e-09	0.74555		Lachesis_group12_6283368-6285609	1.67	7.31e-09	1.14227
scaffold_3_31934299-31936124	4.62	7.31e-09	3.16005		scaffold189_453315-453730	2.21	7.31e-09	1.51163		chr4_10965275-10966946	1.64	7.31e-09	1.12175		Lachesis_group12_6290169-6290890	0.28	7.31e-09	0.19152
scaffold_3_31964224-31965451	4.49	7.31e-09	3.07114		scaffold189_490170-490904	0.55	7.31e-09	0.3762		chr4_11035651-11035837	6.62	7.31e-09	4.52804		Lachesis_group12_6335864-6336508	0	7.31e-09	0
scaffold_3_31978669-31980033	6.71	7.31e-09	4.5896		scaffold189_509374-511466	7.5	7.31e-09	5.12996		chr4_11146526-11146684	0.63	7.31e-09	0.43092		Lachesis_group12_6385574-6386217	0	7.31e-09	0
scaffold_3_31990547-31991636	1.11	7.31e-09	0.75923		scaffold189_636502-636869	1.66	7.31e-09	1.13543		chr4_11166697-11166860	0.61	7.31e-09	0.41724		Lachesis_group12_6418639-6419282	0.16	7.31e-09	0.10944
scaffold_3_32017913-32018713	6.57	7.31e-09	4.49384		scaffold189_749088-749691	5.92	7.31e-09	4.04925		chr4_11225246-11227166	1.58	7.31e-09	1.08071		Lachesis_group12_6435565-6436485	1.65	7.31e-09	1.12859
scaffold_3_32045801-32046003	1.62	7.31e-09	1.10807		scaffold189_831963-832160	5.94	7.31e-09	4.06293		chr4_11321962-11322151	5.56	7.31e-09	3.80301		Lachesis_group12_6509952-6510134	1.69	7.31e-09	1.15595
scaffold_3_32131688-32132212	0.57	7.31e-09	0.38988		scaffold189_855995-856409	0.97	7.31e-09	0.66347		chr4_11337923-11338511	0.17	7.31e-09	0.11628		Lachesis_group12_6548519-6549135	4.54	7.31e-09	3.10534
scaffold_3_32172258-32172588	4.69	7.31e-09	3.20793		scaffold189_882292-882402	8.7	7.31e-09	5.95075		chr4_11359258-11359626	7.94	7.31e-09	5.43092		Lachesis_group12_6617230-6617837	0.66	7.31e-09	0.45144
scaffold_3_32189497-32189667	0	7.31e-09	0		scaffold189_892670-892783	0.88	7.31e-09	0.60192		chr4_11416210-11418133	2.19	7.31e-09	1.49795		Lachesis_group12_6633139-6635106	1.61	7.31e-09	1.10123
scaffold_3_32194616-32195797	4.91	7.31e-09	3.35841		scaffold139_521992-524076	1.26	7.31e-09	0.86183		chr4_11825825-11827455	2.12	7.31e-09	1.45007		Lachesis_group12_6666675-6666812	6.95	7.31e-09	4.75376
scaffold_3_32212382-32213658	6.55	7.31e-09	4.48016		scaffold139_645216-646032	2.24	7.31e-09	1.53215		chr4_11917598-11917759	0	7.31e-09	0		Lachesis_group12_6692925-6693568	0.47	7.31e-09	0.32148
scaffold_3_32221909-32222539	0.96	7.31e-09	0.65663		scaffold139_706630-706974	2.4	7.31e-09	1.64159		chr4_11988245-11989917	2.33	7.31e-09	1.59371		Lachesis_group12_6710602-6712357	5.11	7.31e-09	3.49521
scaffold_3_32231058-32231290	7.44	7.31e-09	5.08892		scaffold139_767470-767716	0	7.31e-09	0		chr4_12016002-12016436	2.1	7.31e-09	1.43639		Lachesis_group12_6754193-6754803	7.6	7.31e-09	5.19836
scaffold_3_32248675-32250220	0.58	7.31e-09	0.39672		scaffold139_805247-806035	1.28	7.31e-09	0.87551		chr4_12034733-12035365	0.16	7.31e-09	0.10944		Lachesis_group12_6761511-6761899	1.56	7.31e-09	1.06703
scaffold_3_32503033-32503315	5.9	7.31e-09	4.03557		scaffold86_81072-81865	5.97	7.31e-09	4.08345		chr4_12272946-12273471	4.38	7.31e-09	2.9959		Lachesis_group12_6807539-6807787	4.57	7.31e-09	3.12585
scaffold_3_32508038-32508503	1.83	7.31e-09	1.25171		scaffold86_321580-324548	6.35	7.31e-09	4.34337		chr4_12293642-12294902	2.76	7.31e-09	1.88782		Lachesis_group12_6848256-6850177	6.69	7.31e-09	4.57592
scaffold_3_32525182-32525338	4.75	7.31e-09	3.24897		scaffold86_425468-425869	3.34	7.31e-09	2.28454		chr4_12353172-12354828	0.85	7.31e-09	0.5814		Lachesis_group12_6895413-6895978	2	7.31e-09	1.36799
scaffold_3_32710958-32711339	6.54	7.31e-09	4.47332		scaffold86_435597-436436	2.68	7.31e-09	1.83311		chr4_12367134-12367380	0	7.31e-09	0		Lachesis_group12_6932169-6933530	0.96	7.31e-09	0.65663
scaffold_3_32721011-32721509	0	7.31e-09	0		scaffold86_488192-490036	0.83	7.31e-09	0.56772		chr4_12445583-12446008	9.83	7.31e-09	6.72367		Lachesis_group12_6945144-6945833	3.57	7.31e-09	2.44186
scaffold_3_32729747-32732006	6.28	7.31e-09	4.29549		scaffold86_598105-598305	1.05	7.31e-09	0.71819		chr4_12561978-12562324	3.27	7.31e-09	2.23666		Lachesis_group12_6979706-6980046	4.24	7.31e-09	2.90014
scaffold_3_32733458-32733775	2.25	7.31e-09	1.53899		scaffold86_669662-669890	5.34	7.31e-09	3.65253		chr4_12584006-12584767	6.64	7.31e-09	4.54172		Lachesis_group12_7019654-7021321	0.42	7.31e-09	0.28728
scaffold_3_32769376-32770038	1.69	7.31e-09	1.15595		scaffold86_676110-676342	8.88	7.31e-09	6.07387		chr4_12641639-12643152	0.26	7.31e-09	0.17784		Lachesis_group12_7037432-7038204	2.64	7.31e-09	1.80575
scaffold_3_32972369-32973226	5.78	7.31e-09	3.95349		scaffold86_737530-737710	9.57	7.31e-09	6.54583		chr4_12660570-12662411	5	7.31e-09	3.41997		Lachesis_group12_7057182-7059125	2.5	7.31e-09	1.70999
scaffold_3_33075614-33075724	0.91	7.31e-09	0.62244		scaffold86_754393-754797	0.74	7.31e-09	0.50616		chr4_12746347-12748262	1.37	7.31e-09	0.93707		Lachesis_group12_7062115-7064031	1.97	7.31e-09	1.34747
scaffold_3_33075737-33075847	0.91	7.31e-09	0.62244		scaffold86_914738-915470	1.41	7.31e-09	0.96443		chr4_12820222-12820379	3.27	7.31e-09	2.23666		Lachesis_group12_7072971-7074681	0.88	7.31e-09	0.60192
scaffold_3_33089411-33090663	0.61	7.31e-09	0.41724		scaffold171_61281-61728	0.68	7.31e-09	0.46512		chr4_12839598-12839714	4.59	7.31e-09	3.13953		Lachesis_group12_7191189-7191311	0	7.31e-09	0
scaffold_3_33105073-33106617	0.19	7.31e-09	0.12996		scaffold171_108574-109486	10.14	7.31e-09	6.9357		chr4_12897016-12898516	2.72	7.31e-09	1.86047		Lachesis_group12_7251718-7252194	3.45	7.31e-09	2.35978
scaffold_3_33174128-33177566	2.55	7.31e-09	1.74419		scaffold171_323171-324035	1.64	7.31e-09	1.12175		chr4_12922908-12924563	0.61	7.31e-09	0.41724		Lachesis_group12_7294488-7294655	2.44	7.31e-09	1.66895
scaffold_3_33193691-33194194	0.2	7.31e-09	0.1368		scaffold171_361381-361756	8.54	7.31e-09	5.84131		chr4_12971459-12972042	1.74	7.31e-09	1.19015		Lachesis_group12_7303754-7303981	6.02	7.31e-09	4.11765
scaffold_3_33207318-33207797	4.33	7.31e-09	2.9617		scaffold171_438021-438436	1.71	7.31e-09	1.16963		chr4_13032644-13033301	1.38	7.31e-09	0.94391		Lachesis_group12_7379275-7379947	12.62	7.31e-09	8.63201
scaffold_3_33220999-33221425	5.14	7.31e-09	3.51573		scaffold171_525639-526365	1.82	7.31e-09	1.24487		chr4_13054579-13056489	2.07	7.31e-09	1.41587		Lachesis_group12_7486918-7487179	1.15	7.31e-09	0.78659
scaffold_3_33230396-33230572	3.47	7.31e-09	2.37346		scaffold171_565234-565595	2.83	7.31e-09	1.9357		chr4_13063611-13065094	0.48	7.31e-09	0.32832		Lachesis_group12_7547545-7547803	0.39	7.31e-09	0.26676
scaffold_3_33230396-33230572	3.47	7.31e-09	2.37346		scaffold171_675809-677106	2.19	7.31e-09	1.49795		chr4_13242199-13244010	2.54	7.31e-09	1.73735		Lachesis_group12_7747987-7748926	0.64	7.31e-09	0.43776
scaffold_3_33230396-33230572	3.47	7.31e-09	2.37346		scaffold171_784583-786608	3.61	7.31e-09	2.46922		chr4_13263683-13265531	4.11	7.31e-09	2.81122		Lachesis_group12_7801139-7802020	0.68	7.31e-09	0.46512
scaffold_3_33256600-33257163	1.98	7.31e-09	1.35431		scaffold171_840477-840614	6.08	7.31e-09	4.15869		chr4_13264161-13264309	7.85	7.31e-09	5.36936		Lachesis_group12_7817688-7819567	0.11	7.31e-09	0.07524
scaffold_3_33291846-33292514	1.82	7.31e-09	1.24487		scaffold171_937880-939684	0.84	7.31e-09	0.57456		chr4_13370061-13370716	1.23	7.31e-09	0.84131		Lachesis_group12_7929715-7930436	5.36	7.31e-09	3.66621
scaffold_3_33379598-33379811	3.35	7.31e-09	2.29138		scaffold85_27476-28285	2.14	7.31e-09	1.46375		chr4_13469670-13470097	0.7	7.31e-09	0.4788		Lachesis_group12_8070586-8072857	2.04	7.31e-09	1.39535
scaffold_3_33396723-33397583	2.37	7.31e-09	1.62107		scaffold85_105620-105844	7.53	7.31e-09	5.15048		chr4_13562237-13562771	3.96	7.31e-09	2.70862		Lachesis_group12_8136968-8137625	8.15	7.31e-09	5.57456
scaffold_3_33477638-33478042	0.54	7.31e-09	0.36936		scaffold85_183404-184036	4.26	7.31e-09	2.91382		chr4_13562498-13562741	5.57	7.31e-09	3.80985		Lachesis_group12_8384086-8384267	9.41	7.31e-09	6.43639
scaffold_3_33483510-33485021	3.62	7.31e-09	2.47606		scaffold85_209641-210078	2.56	7.31e-09	1.75103		chr4_13611292-13611611	3.76	7.31e-09	2.57182		Lachesis_group12_8465259-8465984	3.84	7.31e-09	2.62654
scaffold_3_33513988-33514461	6.28	7.31e-09	4.29549		scaffold85_222345-222578	2.17	7.31e-09	1.48427		chr4_13621987-13622468	1.05	7.31e-09	0.71819		Lachesis_group12_8494003-8494237	5.29	7.31e-09	3.61833
scaffold_3_33589746-33590422	0	7.31e-09	0		scaffold85_262166-262409	3.37	7.31e-09	2.30506		chr4_13813273-13814766	6.21	7.31e-09	4.24761		Lachesis_group12_8546163-8548030	1.14	7.31e-09	0.77975
scaffold_3_33613039-33613223	3.93	7.31e-09	2.6881		scaffold85_269737-270306	0.18	7.31e-09	0.12312		chr4_13999120-13999277	0	7.31e-09	0		Lachesis_group12_8558907-8559267	1.12	7.31e-09	0.76607
scaffold_3_33662792-33663223	0.47	7.31e-09	0.32148		scaffold85_633674-634755	1.78	7.31e-09	1.21751		chr4_14026689-14026804	7.33	7.31e-09	5.01368		Lachesis_group12_8636095-8636289	1.03	7.31e-09	0.70451
scaffold_3_34037608-34038915	0.38	7.31e-09	0.25992		scaffold85_717573-717962	4.26	7.31e-09	2.91382		chr4_14143860-14144308	1.12	7.31e-09	0.76607		Lachesis_group12_8684985-8685476	0.2	7.31e-09	0.1368
scaffold_3_34105125-34105607	2.83	7.31e-09	1.9357		scaffold85_743287-744377	8.59	7.31e-09	5.87551		chr4_14175000-14175261	6.86	7.31e-09	4.6922		Lachesis_group12_8907303-8907704	3.72	7.31e-09	2.54446
scaffold_3_34138431-34138733	6.78	7.31e-09	4.63748		scaffold85_863423-863841	0.72	7.31e-09	0.49248		chr4_14199238-14199803	1.98	7.31e-09	1.35431		Lachesis_group12_8909076-8909229	0	7.31e-09	0
scaffold_3_34356277-34356652	2.99	7.31e-09	2.04514		scaffold85_895305-895696	7.81	7.31e-09	5.342		chr4_14208622-14208863	1.26	7.31e-09	0.86183		Lachesis_group12_8974729-8974926	4.19	7.31e-09	2.86594
scaffold_3_34378854-34380049	1.61	7.31e-09	1.10123		scaffold122_57246-58937	5.72	7.31e-09	3.91245		chr4_14233541-14235207	0.85	7.31e-09	0.5814		Lachesis_group12_8995407-8995631	3.69	7.31e-09	2.52394
scaffold_3_34416396-34416893	5.9	7.31e-09	4.03557		scaffold122_124720-124859	12.31	7.31e-09	8.41997		chr4_14357559-14357720	1.25	7.31e-09	0.85499		Lachesis_group12_9035527-9037614	4.92	7.31e-09	3.36525
scaffold_3_34463855-34464672	6	7.31e-09	4.10397		scaffold122_160168-160323	1.97	7.31e-09	1.34747		chr4_14453135-14453359	6.53	7.31e-09	4.46648		Lachesis_group12_9065435-9066946	2.29	7.31e-09	1.56635
scaffold_3_34484639-34484867	11.14	7.31e-09	7.6197		scaffold122_191295-191614	0.63	7.31e-09	0.43092		chr4_14495750-14496331	4.67	7.31e-09	3.19425		Lachesis_group12_9081282-9082209	6.31	7.31e-09	4.31601
scaffold_3_34500216-34501605	0.8	7.31e-09	0.5472		scaffold122_317593-318769	7.79	7.31e-09	5.32832		chr4_14500077-14502461	1.14	7.31e-09	0.77975		Lachesis_group12_9128610-9130849	7.74	7.31e-09	5.29412
scaffold_3_34538368-34539916	5.54	7.31e-09	3.78933		scaffold122_791297-792080	1.42	7.31e-09	0.97127		chr4_14671386-14671647	5.98	7.31e-09	4.09029		Lachesis_group12_9147781-9148064	5.93	7.31e-09	4.05609
scaffold_3_34770675-34771020	6.23	7.31e-09	4.26129		scaffold213_132422-132614	1.05	7.31e-09	0.71819		chr4_14699257-14699462	0	7.31e-09	0		Lachesis_group12_9171366-9172323	1.8	7.31e-09	1.23119
scaffold_3_34822857-34823343	1.04	7.31e-09	0.71135		scaffold213_202850-203246	0.51	7.31e-09	0.34884		chr4_14756238-14756405	0.61	7.31e-09	0.41724		Lachesis_group12_9246295-9246468	7.34	7.31e-09	5.02052
scaffold_3_34881765-34882711	3.15	7.31e-09	2.15458		scaffold213_369785-370150	1.1	7.31e-09	0.75239		chr4_14776945-14777113	0.6	7.31e-09	0.4104		Lachesis_group12_9268027-9268215	1.61	7.31e-09	1.10123
scaffold_3_34899938-34900587	8.53	7.31e-09	5.83447		scaffold213_410568-410922	4.97	7.31e-09	3.39945		chr4_14799876-14800121	3.36	7.31e-09	2.29822		Lachesis_group12_9281836-9282029	2.11	7.31e-09	1.44323
scaffold_3_34942606-34943017	3.91	7.31e-09	2.67442		scaffold213_425661-426449	1.54	7.31e-09	1.05335		chr4_14812534-14812659	1.6	7.31e-09	1.09439		Lachesis_group12_9360893-9361086	2.11	7.31e-09	1.44323
scaffold_3_34994268-34994610	7.03	7.31e-09	4.80848		scaffold213_476451-477243	2.07	7.31e-09	1.41587		chr4_14852592-14852759	0	7.31e-09	0		Lachesis_group12_9442553-9442842	0.69	7.31e-09	0.47196
scaffold_3_35011551-35012337	5.01	7.31e-09	3.42681		scaffold213_516609-517866	1.96	7.31e-09	1.34063		chr4_14884880-14885146	5.1	7.31e-09	3.48837		Lachesis_group12_9453694-9453888	3.71	7.31e-09	2.53762
scaffold_3_35111301-35112770	3.86	7.31e-09	2.64022		scaffold167_49077-49468	6.45	7.31e-09	4.41176		chr4_14918387-14920266	5.44	7.31e-09	3.72093		Lachesis_group12_9482651-9484162	0.67	7.31e-09	0.45828
scaffold_3_35195172-35196792	0.62	7.31e-09	0.42408		scaffold167_288560-290962	0.93	7.31e-09	0.63611		chr4_15184572-15185323	13.25	7.31e-09	9.06293		Lachesis_group12_9504407-9504649	2.94	7.31e-09	2.01094
scaffold_3_35232308-35233703	0	7.31e-09	0		scaffold167_429695-429980	0	7.31e-09	0		chr4_15325118-15325353	3.92	7.31e-09	2.68126		Lachesis_group12_9521177-9522165	0.61	7.31e-09	0.41724
scaffold_3_35260775-35262174	2.86	7.31e-09	1.95622		scaffold167_641309-641674	1.38	7.31e-09	0.94391		chr4_15333870-15336014	1.52	7.31e-09	1.03967		Lachesis_group12_9609343-9610700	1.59	7.31e-09	1.08755
scaffold_3_35281240-35282689	3.03	7.31e-09	2.0725		scaffold167_828362-829081	0.98	7.31e-09	0.67031		chr4_15362599-15364569	7.48	7.31e-09	5.11628		Lachesis_group12_9746619-9748212	0.13	7.31e-09	0.08892
scaffold_3_35314825-35315058	0	7.31e-09	0		scaffold167_886160-887590	0	7.31e-09	0		chr4_15387228-15388208	3.8	7.31e-09	2.59918		Lachesis_group12_9828124-9829145	1.91	7.31e-09	1.30643
scaffold_3_35387782-35388006	2.73	7.31e-09	1.86731		scaffold167_897784-898592	2.65	7.31e-09	1.81259		chr4_15545697-15545925	4.53	7.31e-09	3.0985		Lachesis_group12_9843500-9843936	0.99	7.31e-09	0.67715
scaffold_3_35440405-35440729	4.12	7.31e-09	2.81806		scaffold147_41373-41491	2.57	7.31e-09	1.75787		chr4_15622714-15624442	1.28	7.31e-09	0.87551		Lachesis_group12_9871090-9871570	1.69	7.31e-09	1.15595
scaffold_3_35469893-35470556	0.91	7.31e-09	0.62244		scaffold147_146970-147515	3.7	7.31e-09	2.53078		chr4_15637796-15638098	3.12	7.31e-09	2.13406		Lachesis_group12_9882031-9882403	4.42	7.31e-09	3.02326
scaffold_3_35486819-35487570	7.15	7.31e-09	4.89056		scaffold147_147148-147515	2.91	7.31e-09	1.99042		chr4_15665342-15665611	7.44	7.31e-09	5.08892		Lachesis_group12_9910315-9910803	6.34	7.31e-09	4.33653
scaffold_3_35507411-35507927	5.94	7.31e-09	4.06293		scaffold147_199493-200083	7.83	7.31e-09	5.35568		chr4_15672362-15672552	0	7.31e-09	0		Lachesis_group12_9943127-9944637	0.73	7.31e-09	0.49932
scaffold_3_35601494-35602852	0.37	7.31e-09	0.25308		scaffold147_272490-274023	7.06	7.31e-09	4.829		chr4_15688476-15688676	0	7.31e-09	0		Lachesis_group12_9955674-9956100	0.23	7.31e-09	0.15732
scaffold_3_35625299-35625849	2.61	7.31e-09	1.78523		scaffold147_354453-354653	2.02	7.31e-09	1.38167		chr4_15790715-15790928	0	7.31e-09	0		Lachesis_group12_9985398-9985706	2.55	7.31e-09	1.74419
scaffold_3_35664997-35666190	1.79	7.31e-09	1.22435		scaffold147_445370-445598	0	7.31e-09	0		chr4_15803060-15803225	0	7.31e-09	0		Lachesis_group12_9990366-9992239	1.19	7.31e-09	0.81395
scaffold_3_35728573-35728939	2.51	7.31e-09	1.71683		scaffold147_583627-584060	4.57	7.31e-09	3.12585		chr4_15862933-15863095	1.88	7.31e-09	1.28591		Lachesis_group12_10014841-10015356	4.43	7.31e-09	3.0301
scaffold_3_35732219-35733412	0.08	7.31e-09	0.05472		scaffold147_583627-584060	4.57	7.31e-09	3.12585		chr4_15877299-15877512	0.94	7.31e-09	0.64295		Lachesis_group12_10117384-10117664	2.18	7.31e-09	1.49111
scaffold_3_35813495-35814861	1.86	7.31e-09	1.27223		scaffold147_599068-599720	0	7.31e-09	0		chr4_16320620-16320927	1.65	7.31e-09	1.12859		Lachesis_group12_10172344-10172725	9.27	7.31e-09	6.34063
scaffold_3_35839347-35839757	0.73	7.31e-09	0.49932		scaffold147_655369-655807	0.69	7.31e-09	0.47196		chr4_16335475-16335700	2.26	7.31e-09	1.54583		Lachesis_group12_10407457-10407740	1.37	7.31e-09	0.93707
scaffold_3_35877614-35878807	1.36	7.31e-09	0.93023		scaffold162_53449-53887	4.74	7.31e-09	3.24213		chr4_16365129-16365366	7.44	7.31e-09	5.08892		Lachesis_group12_10420044-10420308	6.06	7.31e-09	4.14501
scaffold_3_35912523-35912963	3.27	7.31e-09	2.23666		scaffold162_104164-105380	3.15	7.31e-09	2.15458		chr4_16408731-16408870	8.35	7.31e-09	5.71135		Lachesis_group12_10465261-10465378	4.36	7.31e-09	2.98222
scaffold_3_35949076-35949306	0	7.31e-09	0		scaffold162_124574-124808	6.78	7.31e-09	4.63748		chr4_16497683-16497898	7.44	7.31e-09	5.08892		Lachesis_group12_10484369-10484801	3.07	7.31e-09	2.09986
scaffold_3_36010136-36010599	2.42	7.31e-09	1.65527		scaffold162_192231-195649	1.36	7.31e-09	0.93023		chr4_16619770-16620555	2.46	7.31e-09	1.68263		Lachesis_group12_10497149-10497509	4.92	7.31e-09	3.36525
scaffold_3_36081719-36082187	1.77	7.31e-09	1.21067		scaffold162_298991-299331	5.87	7.31e-09	4.01505		chr4_16658177-16658386	0	7.31e-09	0		Lachesis_group12_10591084-10591688	8.44	7.31e-09	5.77291
scaffold_3_36238962-36239647	2.07	7.31e-09	1.41587		scaffold162_335479-335611	2.86	7.31e-09	1.95622		chr4_16810119-16810950	8.4	7.31e-09	5.74555		Lachesis_group12_10636900-10637390	0.62	7.31e-09	0.42408
scaffold_3_36265132-36265446	0.34	7.31e-09	0.23256		scaffold162_367848-368225	1.66	7.31e-09	1.13543		chr4_16845580-16846124	3.9	7.31e-09	2.66758		Lachesis_group12_10711571-10712931	2.28	7.31e-09	1.55951
scaffold_3_36295738-36296499	0.4	7.31e-09	0.2736		scaffold162_489430-489735	2.35	7.31e-09	1.60739		chr4_16858214-16858392	1.7	7.31e-09	1.16279		Lachesis_group12_10849475-10849734	0.45	7.31e-09	0.3078
scaffold_3_36345773-36346746	2.2	7.31e-09	1.50479		scaffold162_512242-513048	3.45	7.31e-09	2.35978		chr4_16877632-16880381	4.31	7.31e-09	2.94802		Lachesis_group12_10862035-10862302	5.56	7.31e-09	3.80301
scaffold_3_36485560-36486246	0.59	7.31e-09	0.40356		scaffold162_560937-563263	5.38	7.31e-09	3.67989		chr4_16887825-16889987	3.86	7.31e-09	2.64022		Lachesis_group12_10901873-10902052	4.59	7.31e-09	3.13953
scaffold_3_36713810-36714122	8.57	7.31e-09	5.86183		scaffold162_576068-576469	1.26	7.31e-09	0.86183		chr4_16920767-16921570	0.75	7.31e-09	0.513		Lachesis_group12_10902190-10902727	0	7.31e-09	0
scaffold_3_36818415-36818735	0.63	7.31e-09	0.43092		scaffold162_613043-613841	4.29	7.31e-09	2.93434		chr4_17030242-17030615	4.5	7.31e-09	3.07798		Lachesis_group12_10924484-10924916	2.59	7.31e-09	1.77155
scaffold_3_36904945-36905775	3	7.31e-09	2.05198		scaffold162_749507-749698	6.62	7.31e-09	4.52804		chr4_17064877-17064983	3.84	7.31e-09	2.62654		Lachesis_group12_10936884-10937244	4.6	7.31e-09	3.14637
scaffold_3_36986390-36987324	3.22	7.31e-09	2.20246		scaffold90_149464-149627	7.06	7.31e-09	4.829		chr4_17167084-17168150	1.91	7.31e-09	1.30643		Lachesis_group12_11052369-11052672	1.33	7.31e-09	0.90971
scaffold_3_37011445-37011810	0.27	7.31e-09	0.18468		scaffold90_319092-319403	0	7.31e-09	0		chr4_17304537-17304705	6.19	7.31e-09	4.23393		Lachesis_group12_11087509-11087756	2.06	7.31e-09	1.40903
scaffold_3_37036239-37036443	3.14	7.31e-09	2.14774		scaffold90_360814-360936	0.91	7.31e-09	0.62244		chr4_17468737-17468967	3.11	7.31e-09	2.12722		Lachesis_group12_11180245-11180589	1.53	7.31e-09	1.04651
scaffold_3_37132838-37133084	0.81	7.31e-09	0.55404		scaffold90_410745-411718	2.78	7.31e-09	1.9015		chr4_17499564-17501483	1.64	7.31e-09	1.12175		Lachesis_group12_11184678-11185149	0.64	7.31e-09	0.43776
scaffold_3_37193500-37193649	2.03	7.31e-09	1.38851		scaffold90_451445-451799	1.43	7.31e-09	0.97811		chr4_17520833-17521375	0.74	7.31e-09	0.50616		Lachesis_group12_11233719-11234032	1.61	7.31e-09	1.10123
scaffold_3_37204840-37206004	1.48	7.31e-09	1.01231		scaffold90_493482-493918	8.04	7.31e-09	5.49932		chr4_17714842-17715011	1.22	7.31e-09	0.83447		Lachesis_group12_11318020-11318645	9.7	7.31e-09	6.63475
scaffold_3_37302999-37304379	1.02	7.31e-09	0.69767		scaffold90_683569-684784	3.21	7.31e-09	2.19562		chr4_17891575-17891737	3.8	7.31e-09	2.59918		Lachesis_group12_11449432-11449701	1.59	7.31e-09	1.08755
scaffold_3_37349283-37352225	0.14	7.31e-09	0.09576		scaffold91_20833-21294	1.99	7.31e-09	1.36115		chr4_17955170-17955428	1.17	7.31e-09	0.80027		Lachesis_group12_11455023-11457312	1.2	7.31e-09	0.82079
scaffold_3_37393013-37394369	0.59	7.31e-09	0.40356		scaffold91_30229-30639	1.73	7.31e-09	1.18331		chr4_18105604-18105999	5.58	7.31e-09	3.81669		Lachesis_group12_11521871-11522540	0.79	7.31e-09	0.54036
scaffold_3_37480143-37480342	10.99	7.31e-09	7.5171		scaffold91_45494-45911	0.72	7.31e-09	0.49248		chr4_18202343-18204949	0.66	7.31e-09	0.45144		Lachesis_group12_11594487-11594831	1.77	7.31e-09	1.21067
scaffold_3_37529956-37531119	2.01	7.31e-09	1.37483		scaffold91_82125-82548	5.44	7.31e-09	3.72093		chr4_18464913-18465442	0.57	7.31e-09	0.38988		Lachesis_group12_11628893-11629239	0	7.31e-09	0
scaffold_3_37545176-37545649	3.25	7.31e-09	2.22298		scaffold91_90844-91142	2.05	7.31e-09	1.40219		chr4_18699677-18699913	0.43	7.31e-09	0.29412		Lachesis_group12_11695926-11696809	0.45	7.31e-09	0.3078
scaffold_3_37564390-37564623	2.62	7.31e-09	1.79207		scaffold91_183644-185449	2.06	7.31e-09	1.40903		chr4_18734890-18735151	5.28	7.31e-09	3.61149		Lachesis_group12_11758229-11758854	9.52	7.31e-09	6.51163
scaffold_3_37573105-37573655	3.55	7.31e-09	2.42818		scaffold91_242716-245978	4.19	7.31e-09	2.86594		chr4_18749280-18749536	3.19	7.31e-09	2.18194		Lachesis_group12_11848560-11849203	1.1	7.31e-09	0.75239
scaffold_3_37632047-37632574	0	7.31e-09	0		scaffold91_353524-354743	9.19	7.31e-09	6.28591		chr4_18794412-18796790	6.47	7.31e-09	4.42544		Lachesis_group12_11892789-11892976	2.72	7.31e-09	1.86047
scaffold_3_37681973-37682405	0.93	7.31e-09	0.63611		scaffold91_453587-453687	1	7.31e-09	0.68399		chr4_18808041-18808247	1.46	7.31e-09	0.99863		Lachesis_group12_11969827-11971961	4.97	7.31e-09	3.39945
scaffold_3_37685330-37686689	0.29	7.31e-09	0.19836		scaffold91_468200-470026	3.03	7.31e-09	2.0725		chr4_18826196-18826413	3.79	7.31e-09	2.59234		Lachesis_group12_11982371-11982632	8.46	7.31e-09	5.78659
scaffold_3_37703467-37704007	2.65	7.31e-09	1.81259		scaffold91_478734-479690	8.29	7.31e-09	5.67031		chr4_18906572-18907081	0.59	7.31e-09	0.40356		Lachesis_group12_12098602-12098977	8.46	7.31e-09	5.78659
scaffold_3_37736120-37736693	4.05	7.31e-09	2.77018		scaffold91_478734-479693	8.26	7.31e-09	5.64979		chr4_18920903-18921708	0.25	7.31e-09	0.171		Lachesis_group12_12148364-12149506	2.65	7.31e-09	1.81259
scaffold_3_37766019-37766381	2.24	7.31e-09	1.53215		scaffold91_563142-565603	3.53	7.31e-09	2.4145		chr4_19081517-19082153	4.4	7.31e-09	3.00958		Lachesis_group12_12200138-12200690	1.46	7.31e-09	0.99863
scaffold_3_37770316-37770751	5.38	7.31e-09	3.67989		scaffold91_661382-664313	10.48	7.31e-09	7.16826		chr4_19284345-19284557	0.95	7.31e-09	0.64979		Lachesis_group12_12266418-12267485	2.49	7.31e-09	1.70315
scaffold_3_38053764-38054076	4.31	7.31e-09	2.94802		scaffold93_4657-5498	5.9	7.31e-09	4.03557		chr4_19301410-19301615	0.98	7.31e-09	0.67031		Lachesis_group12_12367277-12367390	0	7.31e-09	0
scaffold_3_38154535-38154931	5.82	7.31e-09	3.98085		scaffold93_60210-60689	2.12	7.31e-09	1.45007		chr4_19309823-19309984	2.55	7.31e-09	1.74419		Lachesis_group12_12507747-12508993	3.75	7.31e-09	2.56498
scaffold_3_38242811-38243042	8.19	7.31e-09	5.60192		scaffold93_147015-147824	2.52	7.31e-09	1.72367		chr4_19332877-19333045	3.03	7.31e-09	2.0725		Lachesis_group12_12530512-12530713	1.5	7.31e-09	1.02599
scaffold_3_38279090-38279480	1.08	7.31e-09	0.73871		scaffold93_499039-500271	2.23	7.31e-09	1.52531		chr4_19516321-19516489	0.6	7.31e-09	0.4104		Lachesis_group12_12675604-12675853	2.03	7.31e-09	1.38851
scaffold_3_38317716-38318017	8.08	7.31e-09	5.52668		scaffold93_815113-816023	5.15	7.31e-09	3.52257		chr4_19528002-19528151	0	7.31e-09	0		Lachesis_group12_12727811-12727966	1.3	7.31e-09	0.88919
scaffold_3_38404569-38405028	7.1	7.31e-09	4.85636		scaffold93_829933-830063	3.33	7.31e-09	2.2777		chr4_19556616-19556994	1.61	7.31e-09	1.10123		Lachesis_group12_12755918-12757682	2.33	7.31e-09	1.59371
scaffold_3_38515520-38515737	0	7.31e-09	0		scaffold93_835667-836460	1.53	7.31e-09	1.04651		chr4_19598334-19598685	3.51	7.31e-09	2.40082		Lachesis_group12_12771548-12773312	3.84	7.31e-09	2.62654
scaffold_3_38573521-38574851	0.08	7.31e-09	0.05472		scaffold93_888080-889063	7.28	7.31e-09	4.97948		chr4_19658403-19658818	6.87	7.31e-09	4.69904		Lachesis_group12_12896355-12896622	2.28	7.31e-09	1.55951
scaffold_3_38729897-38731247	0.52	7.31e-09	0.35568		scaffold198_503211-503318	0	7.31e-09	0		chr4_19903359-19903510	2.71	7.31e-09	1.85363		Lachesis_group12_12960320-12961276	1.16	7.31e-09	0.79343
scaffold_3_38748550-38748921	1.71	7.31e-09	1.16963		scaffold198_511959-512371	0.73	7.31e-09	0.49932		chr4_19944384-19945114	1.11	7.31e-09	0.75923		Lachesis_group12_12970336-12972233	0.42	7.31e-09	0.28728
scaffold_3_38876311-38876600	0.35	7.31e-09	0.2394		scaffold198_659783-660194	0.73	7.31e-09	0.49932		chr4_20059388-20060566	1.84	7.31e-09	1.25855		Lachesis_group12_13053760-13054756	10.12	7.31e-09	6.92202
scaffold_3_38896139-38896589	4.94	7.31e-09	3.37893		scaffold198_842426-842704	0.72	7.31e-09	0.49248		chr4_20198636-20198801	1.83	7.31e-09	1.25171		Lachesis_group12_13054050-13054739	10.58	7.31e-09	7.23666
scaffold_3_38992501-38993502	1.11	7.31e-09	0.75923		scaffold94_12007-12399	1.81	7.31e-09	1.23803		chr4_20383880-20385925	0.74	7.31e-09	0.50616		Lachesis_group12_13119437-13120320	0	7.31e-09	0
scaffold_3_39198025-39198201	0.57	7.31e-09	0.38988		scaffold94_91883-92262	5.91	7.31e-09	4.04241		chr4_20496451-20496891	6.26	7.31e-09	4.28181		Lachesis_group12_13159379-13160922	0	7.31e-09	0
scaffold_3_39248971-39249158	7.34	7.31e-09	5.02052		scaffold94_180317-181203	4.77	7.31e-09	3.26265		chr4_20641193-20641557	1.11	7.31e-09	0.75923		Lachesis_group12_13159569-13159748	0	7.31e-09	0
scaffold_3_39253584-39254141	8.45	7.31e-09	5.77975		scaffold94_347222-347636	0.97	7.31e-09	0.66347		chr4_21146301-21148897	6.53	7.31e-09	4.46648		Lachesis_group12_13176397-13176618	8.3	7.31e-09	5.67715
scaffold_3_39277680-39277970	3.91	7.31e-09	2.67442		scaffold94_396723-396921	0.51	7.31e-09	0.34884		chr4_21240709-21243995	4.64	7.31e-09	3.17373		Lachesis_group12_13222916-13223144	1.77	7.31e-09	1.21067
scaffold_3_39291946-39292133	6.73	7.31e-09	4.60328		scaffold94_439579-439736	3.27	7.31e-09	2.23666		chr4_21493831-21494064	1.88	7.31e-09	1.28591		Lachesis_group12_13247105-13247308	1.49	7.31e-09	1.01915
scaffold_3_39308639-39309094	4.8	7.31e-09	3.28317		scaffold94_614557-615368	2.26	7.31e-09	1.54583		chr4_21506342-21507996	9.32	7.31e-09	6.37483		Lachesis_group12_13247116-13247294	1.69	7.31e-09	1.15595
scaffold_3_39883945-39884064	2.64	7.31e-09	1.80575		scaffold94_627865-628670	6.44	7.31e-09	4.40492		chr4_21528726-21528973	9.24	7.31e-09	6.32011		Lachesis_group12_13255144-13255324	0	7.31e-09	0
scaffold_3_39885670-39886305	0.63	7.31e-09	0.43092		scaffold94_654932-656208	4.97	7.31e-09	3.39945		chr4_21537830-21537944	6.5	7.31e-09	4.44596		Lachesis_group12_13288154-13288645	0.41	7.31e-09	0.28044
scaffold_3_39931771-39932967	0.42	7.31e-09	0.28728		scaffold94_669479-669592	2.68	7.31e-09	1.83311		chr4_21621052-21621871	1.23	7.31e-09	0.84131		Lachesis_group12_13310152-13310318	6.33	7.31e-09	4.32969
scaffold_3_39941079-39941506	10.62	7.31e-09	7.26402		scaffold96_96520-97378	2.68	7.31e-09	1.83311		chr4_21675003-21675239	4.83	7.31e-09	3.30369		Lachesis_group12_13395023-13395947	7.01	7.31e-09	4.7948
scaffold_3_40188300-40189096	0.5	7.31e-09	0.342		scaffold96_123547-124732	1.11	7.31e-09	0.75923		chr4_21729750-21730761	0.6	7.31e-09	0.4104		Lachesis_group12_13395123-13395263	6.78	7.31e-09	4.63748
scaffold_3_40198279-40198561	7.88	7.31e-09	5.38988		scaffold96_147056-147208	0	7.31e-09	0		chr4_21814793-21815077	5.14	7.31e-09	3.51573		Lachesis_group12_13521236-13521342	5.95	7.31e-09	4.06977
scaffold_3_40389956-40391144	0	7.31e-09	0		scaffold96_241567-241977	2.48	7.31e-09	1.69631		chr4_21892317-21892667	0	7.31e-09	0		Lachesis_group12_13572520-13573416	3.91	7.31e-09	2.67442
scaffold_3_40486367-40486761	2.85	7.31e-09	1.94938		scaffold96_274514-275207	0.87	7.31e-09	0.59508		chr4_21947633-21948459	6.09	7.31e-09	4.16553		Lachesis_group12_13652784-13654438	0.24	7.31e-09	0.16416
scaffold_3_40600856-40601079	5.11	7.31e-09	3.49521		scaffold96_292472-292840	0.54	7.31e-09	0.36936		chr4_22082464-22083268	0	7.31e-09	0		Lachesis_group12_13668714-13669686	6.27	7.31e-09	4.28865
scaffold_3_40798387-40799719	2.37	7.31e-09	1.62107		scaffold96_301426-302167	0.54	7.31e-09	0.36936		chr4_22199758-22200303	0.18	7.31e-09	0.12312		Lachesis_group12_13677391-13679264	3.36	7.31e-09	2.29822
scaffold_3_41012047-41012189	5.09	7.31e-09	3.48153		scaffold96_379141-379545	0	7.31e-09	0		chr4_22310044-22310276	5.8	7.31e-09	3.96717		Lachesis_group12_13723565-13723732	7.18	7.31e-09	4.91108
scaffold_3_41052974-41053988	1.7	7.31e-09	1.16279		scaffold96_434606-434780	7.29	7.31e-09	4.98632		chr4_22368003-22368374	4.2	7.31e-09	2.87278		Lachesis_group12_13800955-13801165	2.41	7.31e-09	1.64843
scaffold_3_41123994-41124264	1.49	7.31e-09	1.01915		scaffold96_436481-436655	7.29	7.31e-09	4.98632		chr4_22489179-22489322	2.12	7.31e-09	1.45007		Lachesis_group12_13828507-13828881	5.35	7.31e-09	3.65937
scaffold_3_41527597-41528206	5.24	7.31e-09	3.58413		scaffold96_457083-457441	0.84	7.31e-09	0.57456		chr4_22618461-22618661	1.01	7.31e-09	0.69083		Lachesis_group12_13882661-13884982	6.94	7.31e-09	4.74692
scaffold_3_41643407-41644134	2.09	7.31e-09	1.42955		scaffold96_552141-552508	1.11	7.31e-09	0.75923		chr4_22691508-22691668	0	7.31e-09	0		Lachesis_group12_14044730-14045194	3.76	7.31e-09	2.57182
scaffold_3_42051525-42051895	11.12	7.31e-09	7.60602		scaffold96_563357-563710	2.3	7.31e-09	1.57319		chr4_22858367-22858590	1.81	7.31e-09	1.23803		Lachesis_group12_14121351-14123338	0.84	7.31e-09	0.57456
scaffold_3_42087609-42088967	0.37	7.31e-09	0.25308		scaffold96_686944-687306	0.55	7.31e-09	0.3762		chr4_22937398-22937556	0	7.31e-09	0		Lachesis_group12_14168358-14168828	0.43	7.31e-09	0.29412
scaffold_3_42416693-42417472	0.77	7.31e-09	0.52668		scaffold96_837120-838041	6.66	7.31e-09	4.5554		chr4_22965089-22966256	6.77	7.31e-09	4.63064		Lachesis_group12_14174436-14175213	5.26	7.31e-09	3.59781
scaffold_3_42697784-42698432	1.25	7.31e-09	0.85499		scaffold98_564495-564779	3.6	7.31e-09	2.46238		chr4_23054306-23054936	7.27	7.31e-09	4.97264		Lachesis_group12_14188282-14190250	3.94	7.31e-09	2.69494
scaffold_3_43004900-43005563	11.24	7.31e-09	7.6881		scaffold98_588517-588677	0	7.31e-09	0		chr4_23079476-23079642	3.71	7.31e-09	2.53762		Lachesis_group12_14212102-14212759	10.7	7.31e-09	7.31874
scaffold_3_43145453-43145633	7.82	7.31e-09	5.34884		scaffold98_665383-665783	0.75	7.31e-09	0.513		chr4_23260454-23260796	2.68	7.31e-09	1.83311		Lachesis_group12_14220553-14221147	5.08	7.31e-09	3.47469
scaffold_3_43460486-43462031	0.71	7.31e-09	0.48564		scaffold98_681173-681385	0.47	7.31e-09	0.32148		chr4_23296894-23297056	4.43	7.31e-09	3.0301		Lachesis_group12_14266376-14266862	5.59	7.31e-09	3.82353
scaffold_3_43510829-43510988	2.56	7.31e-09	1.75103		scaffold99_153019-153712	11.9	7.31e-09	8.13953		chr4_23498433-23498603	1.79	7.31e-09	1.22435		Lachesis_group12_14288877-14289172	0	7.31e-09	0
scaffold_3_43514164-43514445	1.47	7.31e-09	1.00547		scaffold99_204442-205584	2.98	7.31e-09	2.0383		chr4_23567200-23567484	7.47	7.31e-09	5.10944		Lachesis_group12_14318677-14318996	0.63	7.31e-09	0.43092
scaffold_3_43818888-43820434	0	7.31e-09	0		scaffold99_366690-366891	4.43	7.31e-09	3.0301		chr4_23660454-23660639	6.17	7.31e-09	4.22025		Lachesis_group12_14341898-14342059	0	7.31e-09	0
scaffold_3_44105915-44106398	0	7.31e-09	0		scaffold99_671403-671871	1.74	7.31e-09	1.19015		chr4_23686763-23687053	2.81	7.31e-09	1.92202		Lachesis_group12_14374360-14374588	0	7.31e-09	0
scaffold_3_44193075-44194076	7.47	7.31e-09	5.10944		scaffold99_687640-688376	7.4	7.31e-09	5.06156		chr4_23694975-23695555	4.46	7.31e-09	3.05062		Lachesis_group12_14397003-14397259	1.98	7.31e-09	1.35431
scaffold_3_44486473-44487103	2.59	7.31e-09	1.77155		scaffold121_177230-177509	5.63	7.31e-09	3.85089		chr4_23701058-23701440	5.86	7.31e-09	4.00821		Lachesis_group12_14407084-14407270	3.3	7.31e-09	2.25718
scaffold_3_45276191-45276834	1.58	7.31e-09	1.08071		scaffold121_372874-373703	1.71	7.31e-09	1.16963		chr4_random_16827-17031	2.01	7.31e-09	1.37483		Lachesis_group12_14434775-14435243	7.52	7.31e-09	5.14364
scaffold_3_45769271-45769468	0	7.31e-09	0		scaffold121_423979-425468	3.1	7.31e-09	2.12038		chr5_4889-5114	2.25	7.31e-09	1.53899		Lachesis_group12_14616829-14618454	1.31	7.31e-09	0.89603
scaffold_3_45930059-45930723	1.06	7.31e-09	0.72503		scaffold121_710186-710918	0	7.31e-09	0		chr5_72796-73028	0	7.31e-09	0		Lachesis_group12_14636432-14637368	0.64	7.31e-09	0.43776
scaffold_3_46175833-46176045	0	7.31e-09	0		scaffold121_719236-719673	0.69	7.31e-09	0.47196		chr5_90942-91178	2.6	7.31e-09	1.77839		Lachesis_group12_14692413-14694351	0.36	7.31e-09	0.24624
scaffold_3_46211740-46211956	0.93	7.31e-09	0.63611		scaffold121_816611-817296	1.93	7.31e-09	1.32011		chr5_132257-132989	2.7	7.31e-09	1.84679		Lachesis_group12_14743404-14744974	7.41	7.31e-09	5.0684
scaffold_3_46300939-46301182	2.08	7.31e-09	1.42271		scaffold121_831600-832993	0.43	7.31e-09	0.29412		chr5_170911-171593	5.67	7.31e-09	3.87825		Lachesis_group12_14802478-14804700	3.69	7.31e-09	2.52394
scaffold_3_46320837-46321105	1.21	7.31e-09	0.82763		scaffold121_851001-851416	0.24	7.31e-09	0.16416		chr5_174084-174429	1.17	7.31e-09	0.80027		Lachesis_group12_14882540-14882885	0.58	7.31e-09	0.39672
scaffold_3_46577754-46577978	1.37	7.31e-09	0.93707		scaffold100_216766-217577	1.51	7.31e-09	1.03283		chr5_207130-207479	0.86	7.31e-09	0.58824		Lachesis_group12_14909225-14910185	6.35	7.31e-09	4.34337
scaffold_3_47312911-47313153	0	7.31e-09	0		scaffold100_352461-352627	0	7.31e-09	0		chr5_223074-224275	3.31	7.31e-09	2.26402		Lachesis_group12_14953378-14955177	0.78	7.31e-09	0.53352
scaffold_3_47413876-47414101	5.55	7.31e-09	3.79617		scaffold100_794998-795302	0	7.31e-09	0		chr5_404548-404944	9.25	7.31e-09	6.32695		Lachesis_group12_14958542-14958709	1.2	7.31e-09	0.82079
scaffold_3_47524708-47527242	0.36	7.31e-09	0.24624		scaffold102_22982-23746	4.47	7.31e-09	3.05746		chr5_405178-405318	0	7.31e-09	0		Lachesis_group12_14987843-14988588	6.54	7.31e-09	4.47332
scaffold_3_47856154-47856780	0.64	7.31e-09	0.43776		scaffold102_124822-125309	0.62	7.31e-09	0.42408		chr5_583019-585066	3.37	7.31e-09	2.30506		Lachesis_group12_14991036-14991311	1.84	7.31e-09	1.25855
scaffold_3_48841017-48842194	4.64	7.31e-09	3.17373		scaffold102_289649-289963	0.32	7.31e-09	0.21888		chr5_591845-592112	1.51	7.31e-09	1.03283		Lachesis_group12_15007213-15007640	1.42	7.31e-09	0.97127
scaffold_3_49211708-49211985	3.73	7.31e-09	2.5513		scaffold102_329502-330281	1.43	7.31e-09	0.97811		chr5_704683-704846	0	7.31e-09	0		Lachesis_group12_15013248-15013901	4.52	7.31e-09	3.09166
scaffold_3_49226653-49227542	0.91	7.31e-09	0.62244		scaffold102_355428-356690	5.15	7.31e-09	3.52257		chr5_759682-759953	1.49	7.31e-09	1.01915		Lachesis_group12_15019492-15019867	3.28	7.31e-09	2.2435
scaffold_3_49934960-49936342	0.65	7.31e-09	0.4446		scaffold102_370102-370935	3.97	7.31e-09	2.71546		chr5_864199-865395	2.05	7.31e-09	1.40219		Lachesis_group12_15025169-15025441	3.45	7.31e-09	2.35978
scaffold_3_50215637-50217022	1.02	7.31e-09	0.69767		scaffold102_521265-521651	4.86	7.31e-09	3.32421		chr5_1238936-1240255	4.57	7.31e-09	3.12585		Lachesis_group12_15071011-15071358	0	7.31e-09	0
scaffold_3_50748545-50749405	1.81	7.31e-09	1.23803		scaffold102_536198-536448	8.5	7.31e-09	5.81395		chr5_1289402-1289696	5.67	7.31e-09	3.87825		Lachesis_group12_15090100-15090793	9.09	7.31e-09	6.21751
scaffold_3_50985467-50985894	1.42	7.31e-09	0.97127		scaffold102_536655-536876	0.91	7.31e-09	0.62244		chr5_1553133-1553392	4.79	7.31e-09	3.27633		Lachesis_group12_15100294-15100522	0	7.31e-09	0
scaffold_3_51033500-51033608	5.72	7.31e-09	3.91245		scaffold102_682792-683575	1.29	7.31e-09	0.88235		chr5_1625164-1625393	6.41	7.31e-09	4.3844		Lachesis_group12_15207677-15207890	8.99	7.31e-09	6.14911
scaffold_4_66549-67400	0	7.31e-09	0		scaffold102_791462-791821	4.01	7.31e-09	2.74282		chr5_1666019-1666212	1.57	7.31e-09	1.07387		Lachesis_group12_15215275-15215510	2.78	7.31e-09	1.9015
scaffold_4_187326-187603	0	7.31e-09	0		scaffold103_242221-242889	9.23	7.31e-09	6.31327		chr5_1700092-1700633	3.04	7.31e-09	2.07934		Lachesis_group12_15258567-15258707	1.44	7.31e-09	0.98495
scaffold_4_235327-236005	0.74	7.31e-09	0.50616		scaffold103_305661-306461	2.72	7.31e-09	1.86047		chr5_1737880-1739674	1.65	7.31e-09	1.12859		Lachesis_group12_15322588-15322712	4.12	7.31e-09	2.81806
scaffold_4_444022-444211	0	7.31e-09	0		scaffold103_332137-332416	4.48	7.31e-09	3.0643		chr5_2007375-2007767	9.34	7.31e-09	6.38851		Lachesis_group12_15364869-15365102	5.15	7.31e-09	3.52257
scaffold_4_510000-511339	2.83	7.31e-09	1.9357		scaffold103_356615-358900	5.16	7.31e-09	3.52941		chr5_2044554-2044777	2.27	7.31e-09	1.55267		Lachesis_group12_15388714-15389185	3.34	7.31e-09	2.28454
scaffold_4_1023438-1023894	4.92	7.31e-09	3.36525		scaffold103_371726-373088	0.59	7.31e-09	0.40356		chr5_2108304-2108821	7.36	7.31e-09	5.0342		Lachesis_group12_15488262-15488688	3.37	7.31e-09	2.30506
scaffold_4_1044013-1044322	4.19	7.31e-09	2.86594		scaffold103_381273-382505	3.35	7.31e-09	2.29138		chr5_2114179-2114571	8.68	7.31e-09	5.93707		Lachesis_group12_15512009-15512624	10.52	7.31e-09	7.19562
scaffold_4_1082514-1082882	1.93	7.31e-09	1.32011		scaffold103_487034-487151	9.14	7.31e-09	6.25171		chr5_2151190-2151410	2.78	7.31e-09	1.9015		Lachesis_group12_15600326-15601700	2.61	7.31e-09	1.78523
scaffold_4_1328935-1329146	0	7.31e-09	0		scaffold103_537226-538202	4.16	7.31e-09	2.84542		chr5_2531575-2531949	1.08	7.31e-09	0.73871		Lachesis_group12_15655324-15655467	8.18	7.31e-09	5.59508
scaffold_4_1688219-1688846	0.96	7.31e-09	0.65663		scaffold103_638783-639385	4.8	7.31e-09	3.28317		chr5_2791496-2792115	3.98	7.31e-09	2.7223		Lachesis_group12_15750461-15751065	2.03	7.31e-09	1.38851
scaffold_4_1720840-1721303	6.45	7.31e-09	4.41176		scaffold103_682111-682249	3.73	7.31e-09	2.5513		chr5_2831092-2831346	0	7.31e-09	0		Lachesis_group12_15994829-15995070	6.05	7.31e-09	4.13817
scaffold_4_1737448-1737996	1.29	7.31e-09	0.88235		scaffold103_718636-719021	0.52	7.31e-09	0.35568		chr5_2884781-2884945	0	7.31e-09	0		Lachesis_group12_16022673-16022935	0	7.31e-09	0
scaffold_4_1805887-1806375	4.03	7.31e-09	2.7565		scaffold101_122511-122628	0.85	7.31e-09	0.5814		chr5_2981184-2981727	0.55	7.31e-09	0.3762		Lachesis_group12_16022676-16022860	0	7.31e-09	0
scaffold_4_1912050-1912342	0	7.31e-09	0		scaffold101_125105-125575	3.94	7.31e-09	2.69494		chr5_3214171-3215395	6.62	7.31e-09	4.52804		Lachesis_group12_16035916-16037264	1.73	7.31e-09	1.18331
scaffold_4_2064901-2065123	1.36	7.31e-09	0.93023		scaffold101_281520-281688	0.6	7.31e-09	0.4104		chr5_3574465-3575197	1.66	7.31e-09	1.13543		Lachesis_group12_16130378-16130686	5.06	7.31e-09	3.46101
scaffold_4_2071857-2072063	1.46	7.31e-09	0.99863		scaffold101_311970-313991	5.18	7.31e-09	3.54309		chr5_3577200-3577576	3.27	7.31e-09	2.23666		Lachesis_group12_16144724-16144968	1.24	7.31e-09	0.84815
scaffold_4_2096502-2097883	2.96	7.31e-09	2.02462		scaffold101_388441-389416	6.81	7.31e-09	4.658		chr5_3784004-3784156	1.34	7.31e-09	0.91655		Lachesis_group12_16246869-16247293	2.17	7.31e-09	1.48427
scaffold_4_2106091-2106755	0.3	7.31e-09	0.2052		scaffold101_393731-395579	0.11	7.31e-09	0.07524		chr5_3909445-3909628	1.1	7.31e-09	0.75239		Lachesis_group12_16277855-16278280	0.47	7.31e-09	0.32148
scaffold_4_2207146-2207494	5.91	7.31e-09	4.04241		scaffold101_434319-435119	3.33	7.31e-09	2.2777		chr5_3981968-3982257	0	7.31e-09	0		Lachesis_group12_16283909-16284462	7.66	7.31e-09	5.2394
scaffold_4_2301359-2301802	1.83	7.31e-09	1.25171		scaffold101_448687-450561	6.06	7.31e-09	4.14501		chr5_4046660-4046927	2.95	7.31e-09	2.01778		Lachesis_group12_16297786-16298060	1.65	7.31e-09	1.12859
scaffold_4_2470145-2470836	6.23	7.31e-09	4.26129		scaffold101_550712-551460	4.6	7.31e-09	3.14637		chr5_4165954-4166105	2	7.31e-09	1.36799		Lachesis_group12_16489010-16489544	2.18	7.31e-09	1.49111
scaffold_4_2497526-2497759	1.29	7.31e-09	0.88235		scaffold101_621838-622255	3.2	7.31e-09	2.18878		chr5_4251334-4251558	3.86	7.31e-09	2.64022		Lachesis_group12_16540550-16540838	4.3	7.31e-09	2.94118
scaffold_4_2558850-2559957	5.42	7.31e-09	3.70725		scaffold101_628661-629516	6.63	7.31e-09	4.53488		chr5_4464922-4465168	0.82	7.31e-09	0.56088		Lachesis_group12_16656404-16656531	2.39	7.31e-09	1.63475
scaffold_4_2604215-2604533	0.31	7.31e-09	0.21204		scaffold101_641507-643302	4.15	7.31e-09	2.83858		chr5_4718266-4718428	5.85	7.31e-09	4.00137		Lachesis_group12_16751844-16752088	5.63	7.31e-09	3.85089
scaffold_4_2659827-2660501	0.15	7.31e-09	0.1026		scaffold101_665952-666760	3.84	7.31e-09	2.62654		chr5_4855093-4855251	1.91	7.31e-09	1.30643		Lachesis_group12_16811079-16811366	3.62	7.31e-09	2.47606
scaffold_4_3009426-3010100	0.15	7.31e-09	0.1026		scaffold101_687760-689271	1.55	7.31e-09	1.06019		chr5_4973494-4975588	4.13	7.31e-09	2.8249		Lachesis_group12_16944813-16945346	0.56	7.31e-09	0.38304
scaffold_4_3036660-3037201	0.18	7.31e-09	0.12312		scaffold101_726698-727835	8.67	7.31e-09	5.93023		chr5_4979304-4979765	0.22	7.31e-09	0.15048		Lachesis_group12_17194730-17196286	4.51	7.31e-09	3.08482
scaffold_4_3055622-3056093	1.28	7.31e-09	0.87551		scaffold101_746153-748311	3.98	7.31e-09	2.7223		chr5_5007837-5008642	1.13	7.31e-09	0.77291		Lachesis_group12_17303988-17304159	2.37	7.31e-09	1.62107
scaffold_4_3390528-3390975	3.2	7.31e-09	2.18878		scaffold112_25731-26036	5.39	7.31e-09	3.68673		chr5_5020826-5022654	0.33	7.31e-09	0.22572		Lachesis_group12_17377628-17378230	0.67	7.31e-09	0.45828
scaffold_4_3409321-3409548	0	7.31e-09	0		scaffold112_138456-139187	2.9	7.31e-09	1.98358		chr5_5372999-5373170	2.47	7.31e-09	1.68947		Lachesis_group12_17427827-17428761	2.18	7.31e-09	1.49111
scaffold_4_3734028-3734315	2.84	7.31e-09	1.94254		scaffold112_226567-226997	1.17	7.31e-09	0.80027		chr5_5498794-5499601	1.51	7.31e-09	1.03283		Lachesis_group12_17941638-17941960	7.26	7.31e-09	4.9658
scaffold_4_4093846-4094499	0.92	7.31e-09	0.62927		scaffold112_290935-291408	4.13	7.31e-09	2.8249		chr5_5579902-5580108	0.98	7.31e-09	0.67031		Lachesis_group12_17964537-17964723	2.72	7.31e-09	1.86047
scaffold_4_4127753-4129122	1.93	7.31e-09	1.32011		scaffold112_493709-493927	0.92	7.31e-09	0.62927		chr5_5603093-5603922	0.36	7.31e-09	0.24624		Lachesis_group12_18066824-18067145	2.28	7.31e-09	1.55951
scaffold_4_4141973-4143354	6.83	7.31e-09	4.67168		scaffold112_525998-526440	0	7.31e-09	0		chr5_5865335-5865830	0.62	7.31e-09	0.42408		Lachesis_group12_18121967-18124095	4.92	7.31e-09	3.36525
scaffold_4_4158010-4158170	6.53	7.31e-09	4.46648		scaffold112_712261-712589	0.92	7.31e-09	0.62927		chr5_5910326-5912593	2.17	7.31e-09	1.48427		Lachesis_group12_18233235-18233673	1.61	7.31e-09	1.10123
scaffold_4_4176756-4177934	1.03	7.31e-09	0.70451		scaffold145_39770-39992	6.09	7.31e-09	4.16553		chr5_6010797-6011037	7.57	7.31e-09	5.17784		Lachesis_group12_18253658-18253964	7.54	7.31e-09	5.15732
scaffold_4_4235961-4237184	2.84	7.31e-09	1.94254		scaffold145_43508-43949	0.23	7.31e-09	0.15732		chr5_6017619-6019225	4.1	7.31e-09	2.80438		Lachesis_group12_18272469-18274253	6.89	7.31e-09	4.71272
scaffold_4_4335669-4335918	11.72	7.31e-09	8.01642		scaffold145_54019-54239	4.77	7.31e-09	3.26265		chr5_6090280-6091084	0	7.31e-09	0		Lachesis_group12_18343884-18344807	1.42	7.31e-09	0.97127
scaffold_4_4367403-4367974	3.05	7.31e-09	2.08618		scaffold145_188468-188621	0	7.31e-09	0		chr5_6125707-6125914	8.12	7.31e-09	5.55404		Lachesis_group12_18384299-18384658	2.83	7.31e-09	1.9357
scaffold_4_4501762-4502922	2.1	7.31e-09	1.43639		scaffold145_427004-427108	0	7.31e-09	0		chr5_6166662-6167023	1.12	7.31e-09	0.76607		Lachesis_group12_18393367-18393510	3.56	7.31e-09	2.43502
scaffold_4_4575940-4576627	11.44	7.31e-09	7.8249		scaffold145_606660-606836	2.89	7.31e-09	1.97674		chr5_6195888-6196100	2	7.31e-09	1.36799		Lachesis_group12_18470677-18470795	6.14	7.31e-09	4.19973
scaffold_4_4600344-4601121	1.83	7.31e-09	1.25171		scaffold145_620683-621097	0.48	7.31e-09	0.32832		chr5_6413018-6413834	0.99	7.31e-09	0.67715		Lachesis_group12_18496356-18496814	5.74	7.31e-09	3.92613
scaffold_4_4609029-4609474	3.94	7.31e-09	2.69494		scaffold145_645683-646514	1.8	7.31e-09	1.23119		chr5_6559305-6559490	6.19	7.31e-09	4.23393		Lachesis_group12_18534425-18534967	0.19	7.31e-09	0.12996
scaffold_4_4681456-4681926	2.62	7.31e-09	1.79207		scaffold104_231227-232371	7.56	7.31e-09	5.171		chr5_6786609-6786840	0	7.31e-09	0		Lachesis_group12_18641369-18641630	8.62	7.31e-09	5.89603
scaffold_4_4700349-4700798	1.35	7.31e-09	0.92339		scaffold104_328171-329564	0.22	7.31e-09	0.15048		chr5_6804779-6805472	5.94	7.31e-09	4.06293		Lachesis_group12_18650521-18651320	3.07	7.31e-09	2.09986
scaffold_4_4741586-4742027	6.68	7.31e-09	4.56908		scaffold104_365180-365583	6.84	7.31e-09	4.67852		chr5_6957287-6959654	4.06	7.31e-09	2.77702		Lachesis_group12_18690535-18691108	5.39	7.31e-09	3.68673
scaffold_4_4747687-4748194	4.86	7.31e-09	3.32421		scaffold104_422285-422453	2.42	7.31e-09	1.65527		chr5_6973746-6973980	9.68	7.31e-09	6.62107		Lachesis_group12_18707385-18708181	3.08	7.31e-09	2.1067
scaffold_4_4791196-4791740	9.24	7.31e-09	6.32011		scaffold104_475185-475821	8.93	7.31e-09	6.10807		chr5_7008030-7008796	1.58	7.31e-09	1.08071		Lachesis_group12_18730699-18730861	2.68	7.31e-09	1.83311
scaffold_4_4791742-4792938	1.27	7.31e-09	0.86867		scaffold104_661306-661647	5.52	7.31e-09	3.77565		chr5_7052501-7052827	0	7.31e-09	0		Lachesis_group12_18746805-18747927	6.89	7.31e-09	4.71272
scaffold_4_4845362-4846908	0.52	7.31e-09	0.35568		scaffold104_812382-812746	1.66	7.31e-09	1.13543		chr5_7242524-7242724	0	7.31e-09	0		Lachesis_group12_18763382-18764159	0.52	7.31e-09	0.35568
scaffold_4_5211415-5212071	2.64	7.31e-09	1.80575		scaffold131_7710-8129	2.43	7.31e-09	1.66211		chr5_7254889-7255102	0.47	7.31e-09	0.32148		Lachesis_group12_18783133-18783603	0.21	7.31e-09	0.14364
scaffold_4_5403770-5405160	0.43	7.31e-09	0.29412		scaffold131_146942-147140	0	7.31e-09	0		chr5_7329629-7329862	1.3	7.31e-09	0.88919		Lachesis_group12_18865153-18865351	6.93	7.31e-09	4.74008
scaffold_4_5430586-5432035	1.68	7.31e-09	1.14911		scaffold131_190802-191369	3.48	7.31e-09	2.3803		chr5_7335909-7336171	0	7.31e-09	0		Lachesis_group12_18890237-18890873	3.4	7.31e-09	2.32558
scaffold_4_5590754-5591997	3.82	7.31e-09	2.61286		scaffold131_253753-254161	1.48	7.31e-09	1.01231		chr5_7396125-7396379	0	7.31e-09	0		Lachesis_group12_18910203-18910376	2.96	7.31e-09	2.02462
scaffold_4_5655780-5657162	0.73	7.31e-09	0.49932		scaffold131_265815-266129	1.61	7.31e-09	1.10123		chr5_7691196-7691387	1.58	7.31e-09	1.08071		Lachesis_group12_18957984-18958195	5.92	7.31e-09	4.04925
scaffold_4_5748854-5751569	0.55	7.31e-09	0.3762		scaffold131_323037-323704	0	7.31e-09	0		chr5_7715453-7716095	5.65	7.31e-09	3.86457		Lachesis_group12_18967227-18967727	5.02	7.31e-09	3.43365
scaffold_4_5760791-5761643	0.59	7.31e-09	0.40356		scaffold131_345967-346188	1.83	7.31e-09	1.25171		chr5_7734439-7736334	0.11	7.31e-09	0.07524		Lachesis_group12_19076725-19077222	0	7.31e-09	0
scaffold_4_5780828-5782188	0.37	7.31e-09	0.25308		scaffold131_351775-351997	2.75	7.31e-09	1.88098		chr5_7754828-7757598	2.28	7.31e-09	1.55951		Lachesis_group12_19088605-19088759	4.01	7.31e-09	2.74282
scaffold_4_5875018-5876359	1.66	7.31e-09	1.13543		scaffold131_523119-524368	7.95	7.31e-09	5.43776		chr5_7817952-7818292	3.63	7.31e-09	2.4829		Lachesis_group12_19154345-19154882	2.08	7.31e-09	1.42271
scaffold_4_5914037-5914720	1.18	7.31e-09	0.80711		scaffold131_555220-555505	0.35	7.31e-09	0.2394		chr5_7820291-7822187	0.26	7.31e-09	0.17784		Lachesis_group12_19220061-19220671	0.16	7.31e-09	0.10944
scaffold_4_5915186-5916551	0.07	7.31e-09	0.04788		scaffold131_599910-600729	2.75	7.31e-09	1.88098		chr5_7870235-7870397	2.5	7.31e-09	1.70999		Lachesis_group12_19315537-19315814	0.83	7.31e-09	0.56772
scaffold_4_6009900-6011062	4.69	7.31e-09	3.20793		scaffold141_22091-22450	6.9	7.31e-09	4.71956		chr5_7902277-7902821	0.56	7.31e-09	0.38304		Lachesis_group12_19322408-19323833	0.28	7.31e-09	0.19152
scaffold_4_6031979-6033346	6.63	7.31e-09	4.53488		scaffold141_328611-328821	6.97	7.31e-09	4.76744		chr5_8053400-8053647	2.06	7.31e-09	1.40903		Lachesis_group12_19367811-19368285	0.63	7.31e-09	0.43092
scaffold_4_6046985-6047356	4.75	7.31e-09	3.24897		scaffold141_460489-460804	9.46	7.31e-09	6.47059		chr5_8118286-8118765	2.55	7.31e-09	1.74419		Lachesis_group12_19416614-19417228	3.05	7.31e-09	2.08618
scaffold_4_6217093-6217402	2.35	7.31e-09	1.60739		scaffold141_670574-671352	7.84	7.31e-09	5.36252		chr5_8210844-8211313	0	7.31e-09	0		Lachesis_group12_19445435-19446472	2.55	7.31e-09	1.74419
scaffold_4_6236592-6236732	6.06	7.31e-09	4.14501		scaffold141_712982-714236	3.66	7.31e-09	2.50342		chr5_8313482-8316461	0.68	7.31e-09	0.46512		Lachesis_group12_19539133-19540015	0.91	7.31e-09	0.62244
scaffold_4_6398054-6398285	7.86	7.31e-09	5.3762		scaffold141_764630-764908	4.54	7.31e-09	3.10534		chr5_8429721-8429967	0	7.31e-09	0		Lachesis_group12_19573054-19573502	4.16	7.31e-09	2.84542
scaffold_4_6410387-6411732	3.85	7.31e-09	2.63338		scaffold141_770291-770706	1.22	7.31e-09	0.83447		chr5_8439071-8439558	0.21	7.31e-09	0.14364		Lachesis_group12_19600992-19601825	1.1	7.31e-09	0.75239
scaffold_4_6438111-6438243	1.6	7.31e-09	1.09439		scaffold141_788093-789461	4.95	7.31e-09	3.38577		chr5_8476893-8477192	4.14	7.31e-09	2.83174		Lachesis_group12_19864322-19864770	2.96	7.31e-09	2.02462
scaffold_4_6613343-6615987	0.46	7.31e-09	0.31464		scaffold141_794798-795570	9.92	7.31e-09	6.78523		chr5_8565987-8566570	0.18	7.31e-09	0.12312		Lachesis_group12_19910805-19912168	7.66	7.31e-09	5.2394
scaffold_4_6679535-6680882	0.97	7.31e-09	0.66347		scaffold105_151410-151663	2.41	7.31e-09	1.64843		chr5_8626090-8626865	1.57	7.31e-09	1.07387		Lachesis_group12_19918682-19919497	0.38	7.31e-09	0.25992
scaffold_4_6771845-6773254	0.14	7.31e-09	0.09576		scaffold105_155754-156168	0.97	7.31e-09	0.66347		chr5_8995118-8996310	1.36	7.31e-09	0.93023		Lachesis_group12_20056698-20058568	0	7.31e-09	0
scaffold_4_6804176-6804405	0.88	7.31e-09	0.60192		scaffold105_396851-397644	1.53	7.31e-09	1.04651		chr5_9003150-9003911	0.26	7.31e-09	0.17784		Lachesis_group12_20097081-20097188	0	7.31e-09	0
scaffold_4_6900148-6901307	3.6	7.31e-09	2.46238		scaffold105_453645-454049	2.53	7.31e-09	1.73051		chr5_9035415-9035789	10.07	7.31e-09	6.88782		Lachesis_group12_20115148-20117390	0.09	7.31e-09	0.06156
scaffold_4_6910551-6910682	6.4	7.31e-09	4.37756		scaffold105_478147-478381	0.43	7.31e-09	0.29412		chr5_9051196-9051525	0.3	7.31e-09	0.2052		Lachesis_group12_20150313-20150581	5.02	7.31e-09	3.43365
scaffold_4_6993988-6995269	3.24	7.31e-09	2.21614		scaffold105_479755-479989	0.43	7.31e-09	0.29412		chr5_9483944-9484218	2.76	7.31e-09	1.88782		Lachesis_group12_20334302-20334800	0.4	7.31e-09	0.2736
scaffold_4_7010139-7010609	0.21	7.31e-09	0.14364		scaffold105_490240-491160	6.39	7.31e-09	4.37073		chr5_9540339-9543463	6.37	7.31e-09	4.35705		Lachesis_group12_20367356-20367677	5.84	7.31e-09	3.99453
scaffold_4_7124248-7124481	0	7.31e-09	0		scaffold105_618825-619232	0.49	7.31e-09	0.33516		chr5_9561842-9562664	3.13	7.31e-09	2.1409		Lachesis_group12_20385272-20385767	0.81	7.31e-09	0.55404
scaffold_4_7163089-7163322	2.62	7.31e-09	1.79207		scaffold105_651602-652016	1.46	7.31e-09	0.99863		chr5_9588350-9588593	0.41	7.31e-09	0.28044		Lachesis_group12_20451527-20452411	1.14	7.31e-09	0.77975
scaffold_4_7446439-7447137	6.03	7.31e-09	4.12449		scaffold105_823831-824707	1.8	7.31e-09	1.23119		chr5_9785701-9785915	2.36	7.31e-09	1.61423		Lachesis_group12_20485385-20485613	7.28	7.31e-09	4.97948
scaffold_4_7481961-7482350	0.77	7.31e-09	0.52668		scaffold105_823927-824045	4.33	7.31e-09	2.9617		chr5_9838524-9838948	8.08	7.31e-09	5.52668		Lachesis_group12_20506085-20506316	3.05	7.31e-09	2.08618
scaffold_4_7512832-7513512	4.42	7.31e-09	3.02326		scaffold105_832728-833076	5.05	7.31e-09	3.45417		chr5_10093678-10093909	4.45	7.31e-09	3.04378		Lachesis_group12_20526625-20526885	1.16	7.31e-09	0.79343
scaffold_4_7576452-7577792	0.98	7.31e-09	0.67031		scaffold106_226199-226944	1.36	7.31e-09	0.93023		chr5_10166463-10166821	1.71	7.31e-09	1.16963		Lachesis_group12_20533591-20533895	1.99	7.31e-09	1.36115
scaffold_4_7596336-7597782	0.56	7.31e-09	0.38304		scaffold106_347030-347236	3.49	7.31e-09	2.38714		chr5_10388394-10390315	1.74	7.31e-09	1.19015		Lachesis_group12_20550129-20550450	6.93	7.31e-09	4.74008
scaffold_4_7618891-7620270	2.22	7.31e-09	1.51847		scaffold106_398774-398975	5.68	7.31e-09	3.88509		chr5_10418925-10419903	4.95	7.31e-09	3.38577		Lachesis_group12_20646805-20647020	4.31	7.31e-09	2.94802
scaffold_4_7651682-7652204	9.65	7.31e-09	6.60055		scaffold106_444897-445759	5.73	7.31e-09	3.91929		chr5_10419378-10419481	4	7.31e-09	2.73598		Lachesis_group12_20647932-20648190	0	7.31e-09	0
scaffold_4_7659267-7659784	2.03	7.31e-09	1.38851		scaffold106_678798-678899	0.99	7.31e-09	0.67715		chr5_10517699-10519773	0.95	7.31e-09	0.64979		Lachesis_group12_20671264-20671537	2.22	7.31e-09	1.51847
scaffold_4_7766616-7767004	6.82	7.31e-09	4.66484		scaffold175_11106-11558	0	7.31e-09	0		chr5_10617300-10618344	2.74	7.31e-09	1.87415		Lachesis_group12_20676745-20677049	4.08	7.31e-09	2.7907
scaffold_4_7832275-7832486	2.41	7.31e-09	1.64843		scaffold175_11161-11558	0	7.31e-09	0		chr5_10641997-10642102	4.87	7.31e-09	3.33105		Lachesis_group12_20724871-20725480	7.56	7.31e-09	5.171
scaffold_4_7838975-7839170	1.82	7.31e-09	1.24487		scaffold175_11228-11558	0	7.31e-09	0		chr5_10665903-10666248	4.48	7.31e-09	3.0643		Lachesis_group12_20806020-20806870	7.01	7.31e-09	4.7948
scaffold_4_7866819-7867119	6.36	7.31e-09	4.35021		scaffold175_11295-11558	0	7.31e-09	0		chr5_10749068-10749885	2.5	7.31e-09	1.70999		Lachesis_group12_20854312-20854737	0.95	7.31e-09	0.64979
scaffold_4_8002125-8003506	0.07	7.31e-09	0.04788		scaffold175_11362-11558	0	7.31e-09	0		chr5_10764804-10765178	3.56	7.31e-09	2.43502		Lachesis_group12_20885727-20886261	0	7.31e-09	0
scaffold_4_8019685-8020110	2.39	7.31e-09	1.63475		scaffold175_11429-11558	0	7.31e-09	0		chr5_10782466-10782626	4.52	7.31e-09	3.09166		Lachesis_group12_20923572-20923761	2.15	7.31e-09	1.47059
scaffold_4_8054591-8056134	2.19	7.31e-09	1.49795		scaffold175_97192-98066	6.56	7.31e-09	4.487		chr5_10811736-10812256	0	7.31e-09	0		Lachesis_group12_21090467-21090667	7.92	7.31e-09	5.41724
scaffold_4_8130962-8131161	1.78	7.31e-09	1.21751		scaffold175_125664-126375	1.13	7.31e-09	0.77291		chr5_10820559-10822054	3.44	7.31e-09	2.35294		Lachesis_group12_21118026-21118453	0.23	7.31e-09	0.15732
scaffold_4_8149047-8149748	4.93	7.31e-09	3.37209		scaffold175_153437-155191	1.62	7.31e-09	1.10807		chr5_10837900-10838393	3.12	7.31e-09	2.13406		Lachesis_group12_21127347-21127916	3.73	7.31e-09	2.5513
scaffold_4_8165692-8166993	0.77	7.31e-09	0.52668		scaffold175_370975-371351	0.53	7.31e-09	0.36252		chr5_11010456-11010631	3.5	7.31e-09	2.39398		Lachesis_group12_21216854-21217074	0	7.31e-09	0
scaffold_4_8173024-8173226	3.62	7.31e-09	2.47606		scaffold175_410672-410906	4.47	7.31e-09	3.05746		chr5_11177107-11177350	2.15	7.31e-09	1.47059		Lachesis_group12_21283251-21283826	1.58	7.31e-09	1.08071
scaffold_4_8391649-8392180	4.35	7.31e-09	2.97538		scaffold175_548769-550763	2.51	7.31e-09	1.71683		chr5_11204161-11205802	0.92	7.31e-09	0.62927		Lachesis_group12_21329716-21330299	6.37	7.31e-09	4.35705
scaffold_4_8442792-8443059	2.71	7.31e-09	1.85363		scaffold175_805063-805262	4.5	7.31e-09	3.07798		chr5_11332641-11333794	7.21	7.31e-09	4.9316		Lachesis_group12_21340056-21340486	0.47	7.31e-09	0.32148
scaffold_4_8463433-8464884	4.88	7.31e-09	3.33789		scaffold107_92139-92548	6.11	7.31e-09	4.17921		chr5_11415029-11415232	5.11	7.31e-09	3.49521		Lachesis_group12_21404429-21404786	2.28	7.31e-09	1.55951
scaffold_4_8493094-8493561	1.74	7.31e-09	1.19015		scaffold107_100140-101940	1.69	7.31e-09	1.15595		chr5_11485757-11486036	4.61	7.31e-09	3.15321		Lachesis_group12_21437358-21437761	7.64	7.31e-09	5.22572
scaffold_4_8505302-8505731	3.59	7.31e-09	2.45554		scaffold107_439820-440251	0.23	7.31e-09	0.15732		chr5_11570886-11572110	7.46	7.31e-09	5.1026		Lachesis_group12_21508691-21509167	2.8	7.31e-09	1.91518
scaffold_4_8551914-8553154	6	7.31e-09	4.10397		scaffold107_447924-448519	3.73	7.31e-09	2.5513		chr5_11666249-11666733	3.44	7.31e-09	2.35294		Lachesis_group12_21545708-21547218	0.33	7.31e-09	0.22572
scaffold_4_8612382-8612786	0.78	7.31e-09	0.53352		scaffold107_649742-650419	8.14	7.31e-09	5.56772		chr5_11768066-11768410	0.29	7.31e-09	0.19836		Lachesis_group12_21588178-21589007	0.48	7.31e-09	0.32832
scaffold_4_8612837-8613281	1.36	7.31e-09	0.93023		scaffold107_657563-657793	13.26	7.31e-09	9.06977		chr5_11795411-11795653	6.07	7.31e-09	4.15185		Lachesis_group12_21612773-21613241	5.79	7.31e-09	3.96033
scaffold_4_8663661-8663957	9.14	7.31e-09	6.25171		scaffold107_709471-709811	3.92	7.31e-09	2.68126		chr5_11801267-11801513	2.91	7.31e-09	1.99042		Lachesis_group12_21703202-21703325	0	7.31e-09	0
scaffold_4_8671845-8672388	4.57	7.31e-09	3.12585		scaffold107_744323-746827	6.73	7.31e-09	4.60328		chr5_11835951-11837906	2.79	7.31e-09	1.90834		Lachesis_group12_21708119-21708265	1.38	7.31e-09	0.94391
scaffold_4_8740456-8741812	2.02	7.31e-09	1.38167		scaffold107_786114-787136	10.65	7.31e-09	7.28454		chr5_11941141-11941874	0.82	7.31e-09	0.56088		Lachesis_group12_21742637-21743060	1.19	7.31e-09	0.81395
scaffold_4_8812735-8814105	2.84	7.31e-09	1.94254		scaffold108_70736-71603	3.4	7.31e-09	2.32558		chr5_12033368-12033536	1.8	7.31e-09	1.23119		Lachesis_group12_21787284-21788285	1.85	7.31e-09	1.26539
scaffold_4_8842354-8843738	0.37	7.31e-09	0.25308		scaffold108_121718-122887	7.71	7.31e-09	5.2736		chr5_12077221-12077629	6.97	7.31e-09	4.76744		Lachesis_group12_21828303-21828769	1.96	7.31e-09	1.34063
scaffold_4_8864242-8865688	0.97	7.31e-09	0.66347		scaffold108_244887-245122	2.16	7.31e-09	1.47743		chr5_12092781-12093411	0	7.31e-09	0		Lachesis_group12_21899307-21901198	0.32	7.31e-09	0.21888
scaffold_4_8877022-8877284	6.01	7.31e-09	4.11081		scaffold108_395206-395425	0.46	7.31e-09	0.31464		chr5_12138625-12140281	0.48	7.31e-09	0.32832		Lachesis_group12_21908967-21909629	2.52	7.31e-09	1.72367
scaffold_4_8893272-8893750	2.78	7.31e-09	1.9015		scaffold108_423597-423830	3.07	7.31e-09	2.09986		chr5_12205217-12205487	0.74	7.31e-09	0.50616		Lachesis_group12_21925369-21927049	4.61	7.31e-09	3.15321
scaffold_4_8922458-8923807	0.52	7.31e-09	0.35568		scaffold108_429915-430087	0.58	7.31e-09	0.39672		chr5_12226512-12227284	0.13	7.31e-09	0.08892		Lachesis_group12_21949962-21950125	7.78	7.31e-09	5.32148
scaffold_4_8957108-8958185	2.46	7.31e-09	1.68263		scaffold108_436690-436873	3.34	7.31e-09	2.28454		chr5_12280372-12280664	5.68	7.31e-09	3.88509		Lachesis_group12_21956449-21957959	1.34	7.31e-09	0.91655
scaffold_4_8984464-8984839	1.07	7.31e-09	0.73187		scaffold108_535013-535201	6.79	7.31e-09	4.64432		chr5_12348310-12348550	5.17	7.31e-09	3.53625		Lachesis_group12_21971456-21971695	7.54	7.31e-09	5.15732
scaffold_4_9003151-9004476	2.18	7.31e-09	1.49111		scaffold108_758702-758928	0.89	7.31e-09	0.60876		chr5_12357701-12358491	0.13	7.31e-09	0.08892		Lachesis_group12_21995265-21997461	0.74	7.31e-09	0.50616
scaffold_4_9110837-9112027	3.81	7.31e-09	2.60602		scaffold108_791854-791963	0.92	7.31e-09	0.62927		chr5_12368423-12368708	0.35	7.31e-09	0.2394		Lachesis_group12_22086909-22088674	2.54	7.31e-09	1.73735
scaffold_4_9142906-9143662	4.4	7.31e-09	3.00958		scaffold234_331406-332541	5.5	7.31e-09	3.76197		chr5_12384454-12386402	2.19	7.31e-09	1.49795		Lachesis_group12_22117831-22118323	0.2	7.31e-09	0.1368
scaffold_4_9317110-9317603	2.12	7.31e-09	1.45007		scaffold234_443214-443814	4.25	7.31e-09	2.90698		chr5_12406108-12406457	9.35	7.31e-09	6.39535		Lachesis_group12_22133500-22134036	0.19	7.31e-09	0.12996
scaffold_4_9375185-9375859	4.15	7.31e-09	2.83858		scaffold234_449643-450753	7.07	7.31e-09	4.83584		chr5_12459167-12460637	0.89	7.31e-09	0.60876		Lachesis_group12_22174340-22174811	0.21	7.31e-09	0.14364
scaffold_4_9527343-9528651	4.03	7.31e-09	2.7565		scaffold234_615557-616450	4.68	7.31e-09	3.20109		chr5_12484909-12485053	4.26	7.31e-09	2.91382		Lachesis_group12_22193297-22193826	0	7.31e-09	0
scaffold_4_9541308-9541628	1.96	7.31e-09	1.34063		scaffold234_643431-643694	1.53	7.31e-09	1.04651		chr5_12503118-12505075	2.4	7.31e-09	1.64159		Lachesis_group12_22290199-22290721	1.77	7.31e-09	1.21067
scaffold_4_9724345-9724809	1.75	7.31e-09	1.19699		scaffold234_644827-645090	1.53	7.31e-09	1.04651		chr5_12548334-12550131	2.17	7.31e-09	1.48427		Lachesis_group12_22298167-22298499	0.33	7.31e-09	0.22572
scaffold_4_9768372-9769728	3.26	7.31e-09	2.22982		scaffold234_694852-696981	10.34	7.31e-09	7.0725		chr5_12562403-12564383	2.57	7.31e-09	1.75787		Lachesis_group12_22305197-22305636	0.46	7.31e-09	0.31464
scaffold_4_9805612-9806764	1.15	7.31e-09	0.78659		scaffold234_712764-713557	5.04	7.31e-09	3.44733		chr5_12622639-12623616	1.03	7.31e-09	0.70451		Lachesis_group12_22381088-22383339	2	7.31e-09	1.36799
scaffold_4_9817747-9817882	6.04	7.31e-09	4.13133		scaffold234_735754-737031	6.12	7.31e-09	4.18605		chr5_12678661-12680399	3.21	7.31e-09	2.19562		Lachesis_group12_22530367-22530838	5.27	7.31e-09	3.60465
scaffold_4_9889320-9892482	1.67	7.31e-09	1.14227		scaffold219_100465-102243	1.94	7.31e-09	1.32695		chr5_12713377-12713812	2.33	7.31e-09	1.59371		Lachesis_group12_22541642-22542391	2.31	7.31e-09	1.58003
scaffold_4_9975869-9977035	2.01	7.31e-09	1.37483		scaffold219_354727-355515	2.33	7.31e-09	1.59371		chr5_12750445-12750622	2.28	7.31e-09	1.55951		Lachesis_group12_22545825-22547918	0.62	7.31e-09	0.42408
scaffold_4_10017737-10017993	0.39	7.31e-09	0.26676		scaffold219_376084-376304	7.44	7.31e-09	5.08892		chr5_12775222-12776496	2.93	7.31e-09	2.0041		Lachesis_group12_22566083-22567344	1.77	7.31e-09	1.21067
scaffold_4_10044319-10045650	5.25	7.31e-09	3.59097		scaffold219_584312-584552	0	7.31e-09	0		chr5_12790336-12791819	3.01	7.31e-09	2.05882		Lachesis_group12_22596063-22596586	0	7.31e-09	0
scaffold_4_10136870-10138487	5.17	7.31e-09	3.53625		scaffold219_619254-619420	3.68	7.31e-09	2.5171		chr5_12824955-12825472	2.96	7.31e-09	2.02462		Lachesis_group12_22715381-22716361	0.86	7.31e-09	0.58824
scaffold_4_10204670-10204848	2.86	7.31e-09	1.95622		scaffold219_668850-669385	4.75	7.31e-09	3.24897		chr5_12861045-12862074	2.18	7.31e-09	1.49111		Lachesis_group12_22783419-22783726	2.64	7.31e-09	1.80575
scaffold_4_10250222-10251133	3.74	7.31e-09	2.55814		scaffold110_119063-119920	3.74	7.31e-09	2.55814		chr5_12885486-12887091	6.9	7.31e-09	4.71956		Lachesis_group12_22784776-22785076	0	7.31e-09	0
scaffold_4_10257345-10258653	4.01	7.31e-09	2.74282		scaffold110_133550-133915	1.38	7.31e-09	0.94391		chr5_12899195-12899551	3.19	7.31e-09	2.18194		Lachesis_group12_22917536-22917642	0.94	7.31e-09	0.64295
scaffold_4_10317386-10317852	4.24	7.31e-09	2.90014		scaffold110_147306-148083	4.14	7.31e-09	2.83174		chr5_12922066-12923877	3.24	7.31e-09	2.21614		Lachesis_group12_22954927-22955417	10.09	7.31e-09	6.9015
scaffold_4_10369806-10371190	0.36	7.31e-09	0.24624		scaffold110_237165-237387	4.16	7.31e-09	2.84542		chr5_13002965-13003995	2.47	7.31e-09	1.68947		Lachesis_group12_23036105-23037146	3.06	7.31e-09	2.09302
scaffold_4_10533323-10533531	0.48	7.31e-09	0.32832		scaffold110_377025-377643	8.9	7.31e-09	6.08755		chr5_13043656-13045223	1.71	7.31e-09	1.16963		Lachesis_group12_23114678-23115220	0.75	7.31e-09	0.513
scaffold_4_10635301-10635983	5.31	7.31e-09	3.63201		scaffold110_396410-397219	4.09	7.31e-09	2.79754		chr5_13095241-13095984	10.68	7.31e-09	7.30506		Lachesis_group12_23248004-23248474	1.51	7.31e-09	1.03283
scaffold_4_10734399-10734566	4.29	7.31e-09	2.93434		scaffold110_423321-423514	2.63	7.31e-09	1.79891		chr5_13114745-13114992	1.22	7.31e-09	0.83447		Lachesis_group12_23295603-23295757	0	7.31e-09	0
scaffold_4_10738879-10740218	1.13	7.31e-09	0.77291		scaffold110_442010-442989	2.1	7.31e-09	1.43639		chr5_13144237-13145861	1.89	7.31e-09	1.29275		Lachesis_group12_23341834-23342782	0.53	7.31e-09	0.36252
scaffold_4_10798536-10799920	0.44	7.31e-09	0.30096		scaffold110_451555-451976	0.48	7.31e-09	0.32832		chr5_13168612-13169177	0.53	7.31e-09	0.36252		Lachesis_group12_23370629-23372729	0.67	7.31e-09	0.45828
scaffold_4_10821310-10822582	3.69	7.31e-09	2.52394		scaffold110_515578-516398	2.24	7.31e-09	1.53215		chr5_13200360-13201832	2.21	7.31e-09	1.51163		Lachesis_group12_23540077-23542303	1.47	7.31e-09	1.00547
scaffold_4_10862675-10863147	2.37	7.31e-09	1.62107		scaffold110_637625-638053	4.1	7.31e-09	2.80438		chr5_13218167-13219840	0.54	7.31e-09	0.36936		Lachesis_group12_23584807-23584960	4.77	7.31e-09	3.26265
scaffold_4_10924159-10924664	0.2	7.31e-09	0.1368		scaffold110_764448-765084	2.47	7.31e-09	1.68947		chr5_13252894-13255170	1.12	7.31e-09	0.76607		Lachesis_group12_23632846-23633268	1.44	7.31e-09	0.98495
scaffold_4_10946827-10948133	4.12	7.31e-09	2.81806		scaffold110_772487-773565	5.13	7.31e-09	3.50889		chr5_13309765-13311221	2.87	7.31e-09	1.96306		Lachesis_group12_23650796-23651156	0	7.31e-09	0
scaffold_4_10969437-10970758	3.18	7.31e-09	2.1751		scaffold128_187724-187962	2.56	7.31e-09	1.75103		chr5_13355319-13356603	11.48	7.31e-09	7.85226		Lachesis_group12_23734946-23735210	6.33	7.31e-09	4.32969
scaffold_4_11003545-11004888	4.16	7.31e-09	2.84542		scaffold128_300043-301312	4.41	7.31e-09	3.01642		chr5_13357574-13359383	3.26	7.31e-09	2.22982		Lachesis_group12_23878738-23878951	4.86	7.31e-09	3.32421
scaffold_4_11014291-11015222	1.97	7.31e-09	1.34747		scaffold128_328139-329532	0.94	7.31e-09	0.64295		chr5_13422822-13422993	4.85	7.31e-09	3.31737		Lachesis_group12_23896528-23896874	0	7.31e-09	0
scaffold_4_11141399-11141607	3.17	7.31e-09	2.16826		scaffold128_351552-351783	2.22	7.31e-09	1.51847		chr5_13486455-13487222	6.03	7.31e-09	4.12449		Lachesis_group12_23914967-23915233	7.55	7.31e-09	5.16416
scaffold_4_11176185-11177728	1.84	7.31e-09	1.25855		scaffold128_554515-555404	6.56	7.31e-09	4.487		chr5_13504210-13504432	2.74	7.31e-09	1.87415		Lachesis_group12_23935367-23935899	1.91	7.31e-09	1.30643
scaffold_4_11178077-11179462	0.51	7.31e-09	0.34884		scaffold128_678005-678571	0.94	7.31e-09	0.64295		chr5_13509732-13511075	4.53	7.31e-09	3.0985		Lachesis_group12_24155098-24155981	0.23	7.31e-09	0.15732
scaffold_4_11284593-11284778	5.77	7.31e-09	3.94665		scaffold111_115135-116072	7.74	7.31e-09	5.29412		chr5_13701851-13702117	6.34	7.31e-09	4.33653		Lachesis_group12_24255375-24256080	1	7.31e-09	0.68399
scaffold_4_11354985-11355483	6.99	7.31e-09	4.78112		scaffold111_155188-155352	2.48	7.31e-09	1.69631		chr5_13750620-13750860	0	7.31e-09	0		Lachesis_group12_24278327-24279136	4.63	7.31e-09	3.16689
scaffold_4_11372430-11373837	0	7.31e-09	0		scaffold111_367779-368140	7.62	7.31e-09	5.21204		chr5_13756889-13757050	0.62	7.31e-09	0.42408		Lachesis_group12_24378203-24378586	0	7.31e-09	0
scaffold_4_11462393-11463516	6.78	7.31e-09	4.63748		scaffold111_389619-390059	4.98	7.31e-09	3.40629		chr5_13872695-13872945	0	7.31e-09	0		Lachesis_group12_24384548-24385252	4.75	7.31e-09	3.24897
scaffold_4_11615353-11616819	3.14	7.31e-09	2.14774		scaffold111_511177-511925	0.54	7.31e-09	0.36936		chr5_14079438-14079763	0.31	7.31e-09	0.21204		Lachesis_group12_24491022-24491381	5.39	7.31e-09	3.68673
scaffold_4_11633495-11634695	5.97	7.31e-09	4.08345		scaffold111_657840-659115	2.41	7.31e-09	1.64843		chr5_14242317-14243122	0.62	7.31e-09	0.42408		Lachesis_group12_24543742-24543918	1.14	7.31e-09	0.77975
scaffold_4_11659389-11659614	7.49	7.31e-09	5.12312		scaffold111_747120-747723	8.83	7.31e-09	6.03967		chr5_14409054-14410695	3.43	7.31e-09	2.3461		Lachesis_group12_24570517-24570944	0.71	7.31e-09	0.48564
scaffold_4_11669935-11670166	0	7.31e-09	0		scaffold115_296092-296332	7.77	7.31e-09	5.31464		chr5_14433079-14433801	0.98	7.31e-09	0.67031		Lachesis_group12_24715138-24715299	2.51	7.31e-09	1.71683
scaffold_4_11690510-11691183	4.16	7.31e-09	2.84542		scaffold115_369907-371537	6.54	7.31e-09	4.47332		chr5_14441057-14442687	0.25	7.31e-09	0.171		Lachesis_group12_24827189-24828174	6.28	7.31e-09	4.29549
scaffold_4_11712023-11712191	3.65	7.31e-09	2.49658		scaffold115_411791-412548	0	7.31e-09	0		chr5_14463741-14465818	1.37	7.31e-09	0.93707		Lachesis_group12_24907515-24908376	4.6	7.31e-09	3.14637
scaffold_4_11722321-11722489	3.65	7.31e-09	2.49658		scaffold115_411791-412548	0	7.31e-09	0		chr5_14489066-14489484	13.99	7.31e-09	9.56908		Lachesis_group12_24915224-24916241	0.3	7.31e-09	0.2052
scaffold_4_11763103-11764550	1.47	7.31e-09	1.00547		scaffold115_656550-656990	1.61	7.31e-09	1.10123		chr5_14591643-14592342	5.23	7.31e-09	3.57729		Lachesis_group12_25020542-25020863	2.54	7.31e-09	1.73735
scaffold_4_11840066-11841145	7.4	7.31e-09	5.06156		scaffold115_671282-671455	0.58	7.31e-09	0.39672		chr5_14684074-14684638	0.71	7.31e-09	0.48564		Lachesis_group12_25127509-25127830	1.9	7.31e-09	1.29959
scaffold_4_11869114-11870163	8.31	7.31e-09	5.68399		scaffold115_676886-677124	6.56	7.31e-09	4.487		chr5_14700106-14700304	1.52	7.31e-09	1.03967		Lachesis_group12_25278626-25279032	0.49	7.31e-09	0.33516
scaffold_4_11885486-11886551	4.57	7.31e-09	3.12585		scaffold115_759675-759788	6.43	7.31e-09	4.39808		chr5_14987727-14987904	5.88	7.31e-09	4.02189		Lachesis_group12_25289109-25289514	4.86	7.31e-09	3.32421
scaffold_4_11907833-11907952	3.96	7.31e-09	2.70862		scaffold115_765635-766089	1.55	7.31e-09	1.06019		chr5_15444806-15446418	0.44	7.31e-09	0.30096		Lachesis_group12_25293364-25293830	1.73	7.31e-09	1.18331
scaffold_4_12064111-12064260	4.13	7.31e-09	2.8249		scaffold153_20999-21607	1.49	7.31e-09	1.01915		chr5_15563353-15563590	7.57	7.31e-09	5.17784		Lachesis_group12_25478646-25479052	0	7.31e-09	0
scaffold_4_12161065-12162391	4.24	7.31e-09	2.90014		scaffold153_96172-96272	1.2	7.31e-09	0.82079		chr5_15632333-15632441	0	7.31e-09	0		Lachesis_group12_25518739-25519604	0.35	7.31e-09	0.2394
scaffold_4_12187197-12187529	2.17	7.31e-09	1.48427		scaffold153_127896-128599	0	7.31e-09	0		chr5_15718723-15718885	1.24	7.31e-09	0.84815		Lachesis_group12_25570891-25571072	5.64	7.31e-09	3.85773
scaffold_4_12300081-12300721	0.94	7.31e-09	0.64295		scaffold153_142346-143550	2.89	7.31e-09	1.97674		chr5_15753444-15753686	2.76	7.31e-09	1.88782		Lachesis_group12_25631757-25632031	0	7.31e-09	0
scaffold_4_12384295-12384411	5.32	7.31e-09	3.63885		scaffold153_229610-229911	1.34	7.31e-09	0.91655		chr5_15779964-15780136	1.17	7.31e-09	0.80027		Lachesis_group12_25685716-25686073	2.86	7.31e-09	1.95622
scaffold_4_12450680-12452067	0	7.31e-09	0		scaffold153_298420-299133	0.56	7.31e-09	0.38304		chr5_15821004-15821203	0.5	7.31e-09	0.342		Lachesis_group12_25759073-25759183	0	7.31e-09	0
scaffold_4_12498353-12498838	8.48	7.31e-09	5.80027		scaffold153_348074-349893	1.67	7.31e-09	1.14227		chr5_15867311-15867472	0	7.31e-09	0		Lachesis_group12_25829573-25830131	1.11	7.31e-09	0.75923
scaffold_4_12506962-12507972	0.4	7.31e-09	0.2736		scaffold153_473488-474747	4.36	7.31e-09	2.98222		chr5_15974756-15974940	6.27	7.31e-09	4.28865		Lachesis_group12_25912329-25912555	0.45	7.31e-09	0.3078
scaffold_4_12516158-12517513	2.95	7.31e-09	2.01778		scaffold153_515331-516996	6.56	7.31e-09	4.487		chr5_16203451-16203655	3.02	7.31e-09	2.06566		Lachesis_group12_25916221-25917104	0.11	7.31e-09	0.07524
scaffold_4_12622909-12623488	1.22	7.31e-09	0.83447		scaffold153_579437-579637	0	7.31e-09	0		chr5_16223060-16223234	4.27	7.31e-09	2.92066		Lachesis_group12_26187298-26188326	3.08	7.31e-09	2.1067
scaffold_4_12628834-12629542	6.6	7.31e-09	4.51436		scaffold153_612450-612611	6.55	7.31e-09	4.48016		chr5_16235682-16235839	6.61	7.31e-09	4.5212		Lachesis_group12_26215714-26216590	0.92	7.31e-09	0.62927
scaffold_4_12640634-12642320	1.57	7.31e-09	1.07387		scaffold153_631284-632181	5.87	7.31e-09	4.01505		chr5_16260073-16260279	2.47	7.31e-09	1.68947		Lachesis_group12_26231844-26232515	7.68	7.31e-09	5.25308
scaffold_4_12748029-12748472	2.06	7.31e-09	1.40903		scaffold153_671400-673605	4	7.31e-09	2.73598		chr5_16266550-16267011	3.33	7.31e-09	2.2777		Lachesis_group12_26317981-26318452	0.21	7.31e-09	0.14364
scaffold_4_12850325-12851119	0.13	7.31e-09	0.08892		scaffold153_686400-686837	3.61	7.31e-09	2.46922		chr5_16306469-16306656	0	7.31e-09	0		Lachesis_group12_26372521-26372648	1.59	7.31e-09	1.08755
scaffold_4_12934372-12934714	6.74	7.31e-09	4.61012		scaffold153_697783-699594	2.76	7.31e-09	1.88782		chr5_16319805-16320363	3.98	7.31e-09	2.7223		Lachesis_group12_26413638-26413824	0	7.31e-09	0
scaffold_4_12969848-12970658	0.87	7.31e-09	0.59508		scaffold153_720212-721375	1.65	7.31e-09	1.12859		chr5_16334894-16336822	1.95	7.31e-09	1.33379		Lachesis_group12_26429672-26430010	6.15	7.31e-09	4.20657
scaffold_4_13027776-13029108	7.27	7.31e-09	4.97264		scaffold153_747994-748429	3.54	7.31e-09	2.42134		chr5_16337788-16338370	1.04	7.31e-09	0.71135		Lachesis_group12_26472519-26473022	1.21	7.31e-09	0.82763
scaffold_4_13035150-13036602	3.91	7.31e-09	2.67442		scaffold278_348269-348473	6.79	7.31e-09	4.64432		chr5_16416856-16418298	2.23	7.31e-09	1.52531		Lachesis_group12_26600536-26600688	0.66	7.31e-09	0.45144
scaffold_4_13126317-13126952	3.88	7.31e-09	2.6539		scaffold278_448966-449366	5.49	7.31e-09	3.75513		chr5_16445012-16445369	4.93	7.31e-09	3.37209		Lachesis_group12_26662348-26663346	3.03	7.31e-09	2.0725
scaffold_4_13169023-13169182	2.56	7.31e-09	1.75103		scaffold278_563666-564019	2.6	7.31e-09	1.77839		chr5_16511622-16511926	1.32	7.31e-09	0.90287		Lachesis_group12_26688905-26689771	0.7	7.31e-09	0.4788
scaffold_4_13201563-13202884	4.1	7.31e-09	2.80438		scaffold278_589915-590243	8.09	7.31e-09	5.53352		chr5_16522452-16522989	6.04	7.31e-09	4.13133		Lachesis_group12_26701963-26702333	0	7.31e-09	0
scaffold_4_13220998-13222342	1.51	7.31e-09	1.03283		scaffold116_214275-214487	9.16	7.31e-09	6.26539		chr5_16540451-16540652	2.72	7.31e-09	1.86047		Lachesis_group12_26770287-26770607	0	7.31e-09	0
scaffold_4_13256190-13257545	2.49	7.31e-09	1.70315		scaffold116_263688-264823	6.99	7.31e-09	4.78112		chr5_16701440-16702192	2.17	7.31e-09	1.48427		Lachesis_group12_26801236-26804163	1.15	7.31e-09	0.78659
scaffold_4_13297706-13298092	0.26	7.31e-09	0.17784		scaffold116_464687-466128	9.55	7.31e-09	6.53215		chr5_16727169-16727938	5.45	7.31e-09	3.72777		Lachesis_group12_26804228-26804698	0.21	7.31e-09	0.14364
scaffold_4_13350281-13350865	3.71	7.31e-09	2.53762		scaffold116_473399-473740	3.61	7.31e-09	2.46922		chr5_16741429-16742371	3.94	7.31e-09	2.69494		Lachesis_group12_26831375-26832638	4.16	7.31e-09	2.84542
scaffold_4_13418492-13419816	2.78	7.31e-09	1.9015		scaffold116_484326-485115	1.54	7.31e-09	1.05335		chr5_16839900-16840036	3.79	7.31e-09	2.59234		Lachesis_group12_27017807-27018104	0.34	7.31e-09	0.23256
scaffold_4_13455796-13456471	0.15	7.31e-09	0.1026		scaffold116_505634-505925	6.87	7.31e-09	4.69904		chr5_17042371-17043117	4.19	7.31e-09	2.86594		Lachesis_group12_27052349-27054601	2.99	7.31e-09	2.04514
scaffold_4_13491691-13493160	3.42	7.31e-09	2.33926		scaffold116_601875-602314	8.04	7.31e-09	5.49932		chr5_17240343-17240616	1.85	7.31e-09	1.26539		Lachesis_group12_27081986-27082473	4.28	7.31e-09	2.9275
scaffold_4_13496293-13497676	0.36	7.31e-09	0.24624		scaffold116_624333-624758	2.15	7.31e-09	1.47059		chr5_17474252-17474416	0	7.31e-09	0		Lachesis_group12_27140961-27141103	5.91	7.31e-09	4.04241
scaffold_4_13513851-13515331	2.76	7.31e-09	1.88782		scaffold116_634360-635523	2.91	7.31e-09	1.99042		chr5_17482870-17483111	1.69	7.31e-09	1.15595		Lachesis_group12_27289517-27289904	12.87	7.31e-09	8.80301
scaffold_4_13535310-13535642	1.47	7.31e-09	1.00547		scaffold191_8382-8536	0	7.31e-09	0		chr5_17538604-17538900	4.76	7.31e-09	3.25581		Lachesis_group12_27411983-27412695	5.81	7.31e-09	3.97401
scaffold_4_13611214-13611641	7.98	7.31e-09	5.45828		scaffold191_238317-238541	0.45	7.31e-09	0.3078		chr5_17572424-17572614	2.67	7.31e-09	1.82627		Lachesis_group12_27418103-27418297	4.1	7.31e-09	2.80438
scaffold_4_13686466-13687017	1.1	7.31e-09	0.75239		scaffold191_317629-318577	5.16	7.31e-09	3.52941		chr5_17673871-17675524	0.61	7.31e-09	0.41724		Lachesis_group12_27557930-27558355	2.4	7.31e-09	1.64159
scaffold_4_13699719-13701061	0.52	7.31e-09	0.35568		scaffold191_347742-348592	1.58	7.31e-09	1.08071		chr5_17690114-17690634	4.16	7.31e-09	2.84542		Lachesis_group12_27617341-27617694	2.01	7.31e-09	1.37483
scaffold_4_13707842-13708103	4.83	7.31e-09	3.30369		scaffold191_371191-371594	3.44	7.31e-09	2.35294		chr5_17693394-17693698	6.89	7.31e-09	4.71272		Lachesis_group12_27679698-27679937	5.03	7.31e-09	3.44049
scaffold_4_13736943-13737140	3.64	7.31e-09	2.48974		scaffold191_508669-508971	8.22	7.31e-09	5.62244		chr5_17720912-17723978	4.77	7.31e-09	3.26265		Lachesis_group12_27798283-27798655	4.2	7.31e-09	2.87278
scaffold_4_13778483-13779889	0.72	7.31e-09	0.49248		scaffold191_603724-603949	0.44	7.31e-09	0.30096		chr5_17758470-17759119	3.81	7.31e-09	2.60602		Lachesis_group12_27979310-27980137	0.61	7.31e-09	0.41724
scaffold_4_13831039-13831355	3.34	7.31e-09	2.28454		scaffold191_616613-616845	1.74	7.31e-09	1.19015		chr5_17826178-17826522	0.29	7.31e-09	0.19836		Lachesis_group12_28100991-28101268	3.33	7.31e-09	2.2777
scaffold_4_13855924-13856151	0.44	7.31e-09	0.30096		scaffold117_125670-126355	0.73	7.31e-09	0.49932		chr5_17899459-17899819	1.12	7.31e-09	0.76607		Lachesis_group12_28113795-28113991	4.27	7.31e-09	2.92066
scaffold_4_13874725-13876043	7.02	7.31e-09	4.80164		scaffold117_633349-633547	10.56	7.31e-09	7.22298		chr5_18118940-18119314	3.01	7.31e-09	2.05882		Lachesis_group12_28273498-28274473	2.29	7.31e-09	1.56635
scaffold_4_13982944-13984301	1.95	7.31e-09	1.33379		scaffold117_664988-665184	0	7.31e-09	0		chr5_18187888-18188192	2.7	7.31e-09	1.84679		Lachesis_group12_28305491-28306370	0.23	7.31e-09	0.15732
scaffold_4_14096815-14097204	0.77	7.31e-09	0.52668		scaffold117_728375-729790	0.21	7.31e-09	0.14364		chr5_18188213-18190209	0.05	7.31e-09	0.0342		Lachesis_group12_28342786-28343310	7.73	7.31e-09	5.28728
scaffold_4_14263018-14264561	1.51	7.31e-09	1.03283		scaffold120_248540-249532	2.99	7.31e-09	2.04514		chr5_18426360-18428272	1.11	7.31e-09	0.75923		Lachesis_group12_28381054-28381182	5.67	7.31e-09	3.87825
scaffold_4_14528008-14529018	0.4	7.31e-09	0.2736		scaffold120_271595-272035	6.74	7.31e-09	4.61012		chr5_18487469-18487627	0	7.31e-09	0		Lachesis_group12_28433203-28433405	0	7.31e-09	0
scaffold_4_14552913-14554189	2.86	7.31e-09	1.95622		scaffold120_570685-571515	6.25	7.31e-09	4.27497		chr5_18510636-18512578	2.63	7.31e-09	1.79891		Lachesis_group12_28438943-28439822	0	7.31e-09	0
scaffold_4_14591518-14591841	1.61	7.31e-09	1.10123		scaffold120_666023-666713	1.32	7.31e-09	0.90287		chr5_18560661-18560803	0	7.31e-09	0		Lachesis_group12_28453782-28454040	0	7.31e-09	0
scaffold_4_14703141-14703602	1.31	7.31e-09	0.89603		scaffold118_10593-13598	5.5	7.31e-09	3.76197		chr5_18572135-18572295	6.62	7.31e-09	4.52804		Lachesis_group12_28499952-28500474	0	7.31e-09	0
scaffold_4_14710732-14711341	1.33	7.31e-09	0.90971		scaffold118_299900-300161	0	7.31e-09	0		chr5_18587153-18588380	3.18	7.31e-09	2.1751		Lachesis_group12_28530135-28530618	0.21	7.31e-09	0.14364
scaffold_4_14862587-14863888	4.53	7.31e-09	3.0985		scaffold118_352345-352910	1.25	7.31e-09	0.85499		chr5_18621911-18622105	1.04	7.31e-09	0.71135		Lachesis_group12_28543370-28543640	1.13	7.31e-09	0.77291
scaffold_4_14902324-14902950	3.12	7.31e-09	2.13406		scaffold118_359291-359533	0.41	7.31e-09	0.28044		chr5_18695177-18695819	4.19	7.31e-09	2.86594		Lachesis_group12_28637141-28637568	0	7.31e-09	0
scaffold_4_14938236-14938716	1.05	7.31e-09	0.71819		scaffold118_573636-574447	4.23	7.31e-09	2.8933		chr5_18704871-18705191	4.89	7.31e-09	3.34473		Lachesis_group12_28673981-28674390	0.49	7.31e-09	0.33516
scaffold_4_15112465-15112696	3.1	7.31e-09	2.12038		scaffold118_640744-641014	4.64	7.31e-09	3.17373		chr5_18722735-18724406	0.72	7.31e-09	0.49248		Lachesis_group12_28841585-28841942	0.28	7.31e-09	0.19152
scaffold_4_15132209-15133282	0.85	7.31e-09	0.5814		scaffold119_19083-19350	2.67	7.31e-09	1.82627		chr5_18737675-18738266	3.73	7.31e-09	2.5513		Lachesis_group12_28874259-28874559	0	7.31e-09	0
scaffold_4_15183058-15183554	6.31	7.31e-09	4.31601		scaffold119_45454-46710	1.12	7.31e-09	0.76607		chr5_18738148-18738874	0.41	7.31e-09	0.28044		Lachesis_group12_28885832-28886567	0.14	7.31e-09	0.09576
scaffold_4_15239190-15239707	3.63	7.31e-09	2.4829		scaffold119_117306-117454	4.88	7.31e-09	3.33789		chr5_18753590-18753906	0.96	7.31e-09	0.65663		ctg2161_6419-6907	1.48	7.31e-09	1.01231
scaffold_4_15247592-15247902	12.28	7.31e-09	8.39945		scaffold119_124463-124914	10	7.31e-09	6.83995		chr5_18779635-18781558	1.16	7.31e-09	0.79343		ctg1483_38557-38817	3.13	7.31e-09	2.1409
scaffold_4_15284260-15284571	3.64	7.31e-09	2.48974		scaffold119_138957-141485	3.54	7.31e-09	2.42134		chr5_18875833-18876037	9.97	7.31e-09	6.81943		ctg2905_1584-1863	1.82	7.31e-09	1.24487
scaffold_4_15333591-15333978	2.63	7.31e-09	1.79891		scaffold119_179083-179300	3.77	7.31e-09	2.57866		chr5_18882082-18883307	1.24	7.31e-09	0.84815		ctg394_7788-8057	4.66	7.31e-09	3.18741
scaffold_4_15430403-15431946	2.18	7.31e-09	1.49111		scaffold119_335016-335847	2.08	7.31e-09	1.42271		chr5_18942941-18943141	4.49	7.31e-09	3.07114		ctg2694_7-1005	4.41	7.31e-09	3.01642
scaffold_4_15633478-15634674	3.44	7.31e-09	2.35294		scaffold119_413078-413520	0.91	7.31e-09	0.62244		chr5_18973131-18973259	7.56	7.31e-09	5.171		ctg2821_1358-1534	2.51	7.31e-09	1.71683
scaffold_4_15670099-15670330	4.06	7.31e-09	2.77702		scaffold119_482121-482378	0.79	7.31e-09	0.54036		chr5_19039837-19040010	3.92	7.31e-09	2.68126		ctg118_4825-5014	4.93	7.31e-09	3.37209
scaffold_4_15889546-15890255	4.94	7.31e-09	3.37893		scaffold119_495957-496334	1.7	7.31e-09	1.16279		chr5_19107119-19107657	4.27	7.31e-09	2.92066		ctg951_ERROPOS91425+_4487-4598	3.71	7.31e-09	2.53762
scaffold_4_15960822-15961246	2.65	7.31e-09	1.81259		scaffold119_505394-505550	7.42	7.31e-09	5.07524		chr5_19222911-19224825	5.04	7.31e-09	3.44733		ctg945_179-611	0.49	7.31e-09	0.33516
scaffold_4_15996134-15997327	1.87	7.31e-09	1.27907		scaffold119_537794-539166	6	7.31e-09	4.10397		chr5_19338099-19338261	6.51	7.31e-09	4.4528		ctg775_11826-12182	0	7.31e-09	0
scaffold_4_16031700-16031993	0	7.31e-09	0		scaffold119_549812-551628	1.34	7.31e-09	0.91655		chr5_19390933-19391468	2.1	7.31e-09	1.43639		ctg2505_7096-7209	4.65	7.31e-09	3.18057
scaffold_4_16201857-16202111	4.45	7.31e-09	3.04378		scaffold119_565947-566520	3.32	7.31e-09	2.27086		chr5_19406348-19406588	1.68	7.31e-09	1.14911		ctg2846_13-240	2.24	7.31e-09	1.53215
scaffold_4_16290593-16290997	0	7.31e-09	0		scaffold119_630356-630517	8.64	7.31e-09	5.90971		chr5_19430123-19430323	0	7.31e-09	0		ctg1564_4-375	1.36	7.31e-09	0.93023
scaffold_4_16357924-16358276	8.42	7.31e-09	5.75923		scaffold119_631292-633086	4.4	7.31e-09	3.00958		chr5_19528221-19528596	7.75	7.31e-09	5.30096		ctg2854_3621-4381	6.05	7.31e-09	4.13817
scaffold_4_16386463-16387828	0.22	7.31e-09	0.15048		scaffold119_683680-684486	4.93	7.31e-09	3.37209		chr5_19528605-19529887	6.15	7.31e-09	4.20657		ctg268_ERROPOS400000_34900-37121	0.18	7.31e-09	0.12312
scaffold_4_16446833-16447452	0.16	7.31e-09	0.10944		scaffold119_715981-718491	9.47	7.31e-09	6.47743		chr5_19588105-19588330	4.1	7.31e-09	2.80438		ctg268_ERROPOS400000_48506-48774	1.15	7.31e-09	0.78659
scaffold_4_16463117-16463353	3.48	7.31e-09	2.3803		scaffold237_59574-59985	2.27	7.31e-09	1.55267		chr5_19758999-19759804	1.51	7.31e-09	1.03283		ctg1071_104-479	4.99	7.31e-09	3.41313
scaffold_4_16537491-16538841	2.73	7.31e-09	1.86731		scaffold237_100619-103371	0.04	7.31e-09	0.02736		chr5_19786615-19787421	1.63	7.31e-09	1.11491		ctg1071_2269-2912	1.9	7.31e-09	1.29959
scaffold_4_16634560-16635930	2.76	7.31e-09	1.88782		scaffold237_100619-103371	0.04	7.31e-09	0.02736		chr5_19848069-19848280	4.06	7.31e-09	2.77702		ctg1071_17705-18221	6.27	7.31e-09	4.28865
scaffold_4_16717388-16717929	2.07	7.31e-09	1.41587		scaffold237_128393-128899	0	7.31e-09	0		chr5_19859498-19859807	1.31	7.31e-09	0.89603		ctg2104_3131-3285	0	7.31e-09	0
scaffold_4_16862083-16863019	2.51	7.31e-09	1.71683		scaffold237_179760-180174	0.48	7.31e-09	0.32832		chr5_20031164-20032004	5.99	7.31e-09	4.09713		ctg2573_6591-6740	2.03	7.31e-09	1.38851
scaffold_4_16864723-16866081	1.26	7.31e-09	0.86183		scaffold237_202293-203517	1.15	7.31e-09	0.78659		chr5_20110081-20110730	0	7.31e-09	0		ctg1800_4806-5229	5.95	7.31e-09	4.06977
scaffold_4_16886553-16886681	1.57	7.31e-09	1.07387		scaffold237_210439-210575	2.23	7.31e-09	1.52531		chr5_20260090-20261179	7.26	7.31e-09	4.9658		ctg3130_27-904	0	7.31e-09	0
scaffold_4_16906144-16906557	1.71	7.31e-09	1.16963		scaffold237_286891-287261	1.09	7.31e-09	0.74555		chr5_20283713-20284061	2.62	7.31e-09	1.79207		ctg1018_ERROPOS95634+_13308-13451	5.9	7.31e-09	4.03557
scaffold_4_16928534-16929727	0.76	7.31e-09	0.51984		scaffold237_394730-395082	2.91	7.31e-09	1.99042		chr5_20450060-20450675	2.32	7.31e-09	1.58687		ctg263_7198-7460	0	7.31e-09	0
scaffold_4_17000019-17000337	1.59	7.31e-09	1.08755		scaffold237_447571-447872	4.97	7.31e-09	3.39945		chr5_20549564-20549824	3.32	7.31e-09	2.27086		ctg436_8936-9180	1.24	7.31e-09	0.84815
scaffold_4_17005243-17005881	4.24	7.31e-09	2.90014		scaffold237_450144-450357	4.2	7.31e-09	2.87278		chr5_20551814-20551980	3.19	7.31e-09	2.18194		ctg2284_7921-8581	0.63	7.31e-09	0.43092
scaffold_4_17082349-17083705	5.97	7.31e-09	4.08345		scaffold237_466540-466957	2.44	7.31e-09	1.66895		chr5_20555675-20555837	1.87	7.31e-09	1.27907		ctg37_ERROPOS1968139_85456-86008	0.54	7.31e-09	0.36936
scaffold_4_17343593-17344067	0.42	7.31e-09	0.28728		scaffold237_480747-481112	1.1	7.31e-09	0.75239		chr5_20754326-20755469	11.79	7.31e-09	8.0643		ctg37_ERROPOS1968139_142603-143451	0.47	7.31e-09	0.32148
scaffold_4_17620029-17620550	0.19	7.31e-09	0.12996		scaffold237_487199-487309	0	7.31e-09	0		chr5_20867296-20867673	1.61	7.31e-09	1.10123		ctg37_ERROPOS1968139_156768-158357	1.4	7.31e-09	0.95759
scaffold_4_17634149-17635804	0.18	7.31e-09	0.12312		scaffold237_577805-577949	0	7.31e-09	0		chr5_20884120-20884600	4.09	7.31e-09	2.79754		ctg37_ERROPOS1968139_196487-196586	0	7.31e-09	0
scaffold_4_17655885-17657586	4.9	7.31e-09	3.35157		scaffold237_585634-585945	0	7.31e-09	0		chr5_20945262-20945531	1.12	7.31e-09	0.76607		ctg2491_16013-16356	1.78	7.31e-09	1.21751
scaffold_4_17854873-17856322	0.55	7.31e-09	0.3762		scaffold237_597700-599074	1.4	7.31e-09	0.95759		chr5_20945353-20945514	0.62	7.31e-09	0.42408		Lachesis_group11_391621-391921	0	7.31e-09	0
scaffold_4_18024022-18024533	0.62	7.31e-09	0.42408		scaffold202_32542-32653	7.66	7.31e-09	5.2394		chr5_21053593-21054395	0.88	7.31e-09	0.60192		Lachesis_group11_573222-573647	0.71	7.31e-09	0.48564
scaffold_4_18042184-18042674	1.06	7.31e-09	0.72503		scaffold202_76706-77768	6.86	7.31e-09	4.6922		chr5_21168933-21169435	5.36	7.31e-09	3.66621		Lachesis_group11_582353-582653	0.33	7.31e-09	0.22572
scaffold_4_18093905-18095365	7.66	7.31e-09	5.2394		scaffold202_561732-562754	8.62	7.31e-09	5.89603		chr5_21193892-21194332	4.46	7.31e-09	3.05062		Lachesis_group11_634851-635078	0	7.31e-09	0
scaffold_4_18097716-18097969	3.33	7.31e-09	2.2777		scaffold202_696808-697119	0.65	7.31e-09	0.4446		chr5_21295612-21295979	0.55	7.31e-09	0.3762		Lachesis_group11_681667-682086	0.72	7.31e-09	0.49248
scaffold_4_18250726-18251162	0.69	7.31e-09	0.47196		scaffold123_8950-9321	0.27	7.31e-09	0.18468		chr5_21339468-21339724	0	7.31e-09	0		Lachesis_group11_824682-826476	5.81	7.31e-09	3.97401
scaffold_4_18301307-18301696	1.31	7.31e-09	0.89603		scaffold123_26400-26890	3.02	7.31e-09	2.06566		chr5_21356758-21358038	5.07	7.31e-09	3.46785		Lachesis_group11_891037-892193	0.61	7.31e-09	0.41724
scaffold_4_18447100-18447322	0	7.31e-09	0		scaffold123_41173-44011	6.2	7.31e-09	4.24077		chr5_21378954-21379419	7.62	7.31e-09	5.21204		Lachesis_group11_925177-925701	1.74	7.31e-09	1.19015
scaffold_4_18518646-18518903	3.2	7.31e-09	2.18878		scaffold123_55350-55711	1.11	7.31e-09	0.75923		chr5_21416393-21416754	0.56	7.31e-09	0.38304		Lachesis_group11_933030-933213	1.1	7.31e-09	0.75239
scaffold_4_18528510-18528803	3.54	7.31e-09	2.42134		scaffold123_278992-279271	1.44	7.31e-09	0.98495		chr5_21426682-21426830	0	7.31e-09	0		Lachesis_group11_981419-981596	4.21	7.31e-09	2.87962
scaffold_4_18549121-18549431	0.97	7.31e-09	0.66347		scaffold123_290684-291098	1.22	7.31e-09	0.83447		chr5_21440825-21442082	2.23	7.31e-09	1.52531		Lachesis_group11_989123-989593	0	7.31e-09	0
scaffold_4_18556597-18556882	1.78	7.31e-09	1.21751		scaffold186_48110-48278	6.87	7.31e-09	4.69904		chr5_21486291-21487011	4.03	7.31e-09	2.7565		Lachesis_group11_1002594-1002742	7.04	7.31e-09	4.81532
scaffold_4_18583320-18583849	1.53	7.31e-09	1.04651		scaffold186_222660-223110	2.02	7.31e-09	1.38167		chr5_21517824-21518024	12.8	7.31e-09	8.75513		Lachesis_group11_1087220-1087373	0.78	7.31e-09	0.53352
scaffold_4_18591137-18592235	3.31	7.31e-09	2.26402		scaffold186_244383-244945	2.55	7.31e-09	1.74419		chr5_21527939-21528241	1.77	7.31e-09	1.21067		Lachesis_group11_1219049-1219393	2.92	7.31e-09	1.99726
scaffold_4_18631673-18632366	2.8	7.31e-09	1.91518		scaffold186_598700-599057	0.28	7.31e-09	0.19152		chr5_21581416-21582000	1.21	7.31e-09	0.82763		Lachesis_group11_1229460-1229879	0.24	7.31e-09	0.16416
scaffold_4_18659138-18659559	1.2	7.31e-09	0.82079		scaffold186_608956-609290	3.07	7.31e-09	2.09986		chr5_21590721-21590956	1.71	7.31e-09	1.16963		Lachesis_group11_1248437-1248620	3.43	7.31e-09	2.3461
scaffold_4_18867059-18867267	0.5	7.31e-09	0.342		scaffold186_658094-658831	5.68	7.31e-09	3.88509		chr5_21639355-21640170	0.62	7.31e-09	0.42408		Lachesis_group11_1248601-1248749	1.37	7.31e-09	0.93707
scaffold_4_19004068-19005503	3.43	7.31e-09	2.3461		scaffold186_666085-666526	0.91	7.31e-09	0.62244		chr5_21659659-21659824	7.65	7.31e-09	5.23256		Lachesis_group11_1264486-1264721	3.29	7.31e-09	2.25034
scaffold_4_19058083-19058550	2.61	7.31e-09	1.78523		scaffold126_17716-18312	1.35	7.31e-09	0.92339		chr5_21717735-21719729	5.28	7.31e-09	3.61149		Lachesis_group11_1315075-1316162	0.28	7.31e-09	0.19152
scaffold_4_19070518-19071876	0.37	7.31e-09	0.25308		scaffold126_212107-212472	1.94	7.31e-09	1.32695		chr5_21718188-21718699	1.79	7.31e-09	1.22435		Lachesis_group11_1430033-1430965	4.95	7.31e-09	3.38577
scaffold_4_19177466-19178256	0	7.31e-09	0		scaffold126_526575-528400	6.19	7.31e-09	4.23393		chr5_21724120-21724326	1.96	7.31e-09	1.34063		Lachesis_group11_1468558-1468904	0.29	7.31e-09	0.19836
scaffold_4_19401774-19402155	3.77	7.31e-09	2.57866		scaffold126_592166-593298	1.07	7.31e-09	0.73187		chr5_21784739-21785361	5.18	7.31e-09	3.54309		Lachesis_group11_1518431-1518724	4.84	7.31e-09	3.31053
scaffold_4_19489924-19490208	2.59	7.31e-09	1.77155		scaffold125_101250-101900	2.37	7.31e-09	1.62107		chr5_21857969-21858264	6.15	7.31e-09	4.20657		Lachesis_group11_1554507-1556492	3.42	7.31e-09	2.33926
scaffold_4_19848593-19849372	1.41	7.31e-09	0.96443		scaffold125_149550-150640	0.28	7.31e-09	0.19152		chr5_21940861-21941443	4.26	7.31e-09	2.91382		Lachesis_group11_1556497-1556797	0	7.31e-09	0
scaffold_4_20085154-20085566	2.23	7.31e-09	1.52531		scaffold125_229810-230186	1.07	7.31e-09	0.73187		chr5_21988509-21988670	0	7.31e-09	0		Lachesis_group11_1582546-1582970	1.68	7.31e-09	1.14911
scaffold_4_20281712-20282101	0.26	7.31e-09	0.17784		scaffold125_256397-257109	10.22	7.31e-09	6.99042		chr5_22167552-22168022	6.32	7.31e-09	4.32285		Lachesis_group11_1589992-1590501	0.59	7.31e-09	0.40356
scaffold_4_20464857-20465361	6.33	7.31e-09	4.32969		scaffold125_305457-305741	7.91	7.31e-09	5.4104		chr5_22218410-22218670	1.17	7.31e-09	0.80027		Lachesis_group11_1603715-1603910	0	7.31e-09	0
scaffold_4_20772920-20773599	3.02	7.31e-09	2.06566		scaffold125_354072-354356	10.06	7.31e-09	6.88098		chr5_22304590-22304805	2.35	7.31e-09	1.60739		Lachesis_group11_1627409-1627536	6.63	7.31e-09	4.53488
scaffold_4_20790370-20790868	0.4	7.31e-09	0.2736		scaffold125_384673-384843	1.35	7.31e-09	0.92339		chr5_22511815-22511984	3.03	7.31e-09	2.0725		Lachesis_group11_1637015-1637241	3.62	7.31e-09	2.47606
scaffold_4_20810647-20811220	3.39	7.31e-09	2.31874		scaffold125_391365-391871	0	7.31e-09	0		chr5_22590766-22591576	0.62	7.31e-09	0.42408		Lachesis_group11_1647314-1647514	3.05	7.31e-09	2.08618
scaffold_4_20850217-20850606	4.07	7.31e-09	2.78386		scaffold125_609118-609752	6.32	7.31e-09	4.32285		chr5_22709884-22710333	3.2	7.31e-09	2.18878		Lachesis_group11_1702466-1703389	0.45	7.31e-09	0.3078
scaffold_4_21661310-21661428	3.95	7.31e-09	2.70178		scaffold277_34414-34707	0.68	7.31e-09	0.46512		chr5_22724014-22724303	1.39	7.31e-09	0.95075		Lachesis_group11_1713252-1713899	1.45	7.31e-09	0.99179
scaffold_4_22226654-22227085	1.9	7.31e-09	1.29959		scaffold277_76485-76606	0	7.31e-09	0		chr5_22848286-22848656	0.27	7.31e-09	0.18468		Lachesis_group11_1792456-1792826	6.42	7.31e-09	4.39124
scaffold_4_22663191-22663707	3.75	7.31e-09	2.56498		scaffold277_76627-76767	0	7.31e-09	0		chr5_22863966-22864107	2.88	7.31e-09	1.9699		Lachesis_group11_1797969-1798429	4.28	7.31e-09	2.9275
scaffold_4_22952839-22953177	0	7.31e-09	0		scaffold277_162116-162826	0.85	7.31e-09	0.5814		chr5_22888184-22888628	5.4	7.31e-09	3.69357		Lachesis_group11_1887692-1888142	1.58	7.31e-09	1.08071
scaffold_4_23410961-23411838	4.38	7.31e-09	2.9959		scaffold277_194179-194889	0.74	7.31e-09	0.50616		chr5_22930834-22932491	1.03	7.31e-09	0.70451		Lachesis_group11_1900301-1901049	4	7.31e-09	2.73598
scaffold_4_23942098-23942372	2.98	7.31e-09	2.0383		scaffold277_233345-234611	7.17	7.31e-09	4.90424		chr5_22955417-22956967	4.82	7.31e-09	3.29685		Lachesis_group11_1929607-1931477	0	7.31e-09	0
scaffold_4_24810418-24811235	0.49	7.31e-09	0.33516		scaffold277_274165-275647	7.79	7.31e-09	5.32832		chr5_22977808-22978253	4.44	7.31e-09	3.03694		Lachesis_group11_1986012-1986249	4.54	7.31e-09	3.10534
scaffold_4_25323872-25325251	1.18	7.31e-09	0.80711		scaffold277_411243-412794	6.36	7.31e-09	4.35021		chr5_23070011-23071407	0.86	7.31e-09	0.58824		Lachesis_group11_1987826-1988025	0.5	7.31e-09	0.342
scaffold_5_15527-16042	0.98	7.31e-09	0.67031		scaffold277_578630-578846	1.4	7.31e-09	0.95759		chr5_23185341-23185681	0	7.31e-09	0		Lachesis_group11_2034107-2036738	2.13	7.31e-09	1.45691
scaffold_5_117462-117763	7.04	7.31e-09	4.81532		scaffold277_578630-578846	1.4	7.31e-09	0.95759		chr5_23270819-23270977	2.57	7.31e-09	1.75787		Lachesis_group11_2056467-2056697	6.42	7.31e-09	4.39124
scaffold_5_148647-149156	8.24	7.31e-09	5.63611		scaffold277_596060-596627	0.18	7.31e-09	0.12312		chr5_23387651-23387879	4.06	7.31e-09	2.77702		Lachesis_group11_2060208-2060470	3.5	7.31e-09	2.39398
scaffold_5_194210-194677	0.21	7.31e-09	0.14364		scaffold127_6475-6876	3.88	7.31e-09	2.6539		chr5_23531418-23531551	6.07	7.31e-09	4.15185		Lachesis_group11_2062854-2063088	0	7.31e-09	0
scaffold_5_216874-216996	4.18	7.31e-09	2.8591		scaffold127_210419-210809	1.29	7.31e-09	0.88235		chr5_23571589-23572801	1.75	7.31e-09	1.19699		Lachesis_group11_2078432-2078693	0	7.31e-09	0
scaffold_5_269461-269627	6.26	7.31e-09	4.28181		scaffold127_292403-292814	1.97	7.31e-09	1.34747		chr5_23628610-23628911	2.02	7.31e-09	1.38167		Lachesis_group11_2110085-2110551	0.88	7.31e-09	0.60192
scaffold_5_384286-385671	0.36	7.31e-09	0.24624		scaffold127_324089-324899	3.95	7.31e-09	2.70178		chr5_23915457-23915834	0.53	7.31e-09	0.36252		Lachesis_group11_2138545-2140438	0	7.31e-09	0
scaffold_5_432366-432907	0.74	7.31e-09	0.50616		scaffold127_365348-365548	0.5	7.31e-09	0.342		chr5_23990620-23991318	3.99	7.31e-09	2.72914		Lachesis_group11_2211821-2213541	0.12	7.31e-09	0.08208
scaffold_5_504552-505248	3.59	7.31e-09	2.45554		scaffold127_376258-376482	1.81	7.31e-09	1.23803		chr5_24060844-24061133	4.3	7.31e-09	2.94118		Lachesis_group11_2322893-2323164	7.2	7.31e-09	4.92476
scaffold_5_534644-535022	2.15	7.31e-09	1.47059		scaffold127_455910-456704	1.4	7.31e-09	0.95759		chr5_24314623-24314901	10.1	7.31e-09	6.90834		Lachesis_group11_2322931-2323164	4.45	7.31e-09	3.04378
scaffold_5_553106-553822	0.56	7.31e-09	0.38304		scaffold129_98371-98782	0.73	7.31e-09	0.49932		chr5_24349816-24350000	3.34	7.31e-09	2.28454		Lachesis_group11_2341722-2342128	1.74	7.31e-09	1.19015
scaffold_5_622631-623619	5.53	7.31e-09	3.78249		scaffold129_137319-137730	0.98	7.31e-09	0.67031		chr5_24362652-24363022	0.27	7.31e-09	0.18468		Lachesis_group11_2489813-2490160	1.19	7.31e-09	0.81395
scaffold_5_631199-631440	5.6	7.31e-09	3.83037		scaffold129_569666-569885	10.9	7.31e-09	7.45554		chr5_24520777-24520975	2.88	7.31e-09	1.9699		Lachesis_group11_2537410-2538925	1.34	7.31e-09	0.91655
scaffold_5_663450-663693	2.08	7.31e-09	1.42271		scaffold130_195041-195327	5.35	7.31e-09	3.65937		chr5_24534634-24534761	5.51	7.31e-09	3.76881		Lachesis_group11_2559098-2560008	1.98	7.31e-09	1.35431
scaffold_5_750474-750815	0.88	7.31e-09	0.60192		scaffold130_212662-213917	1.21	7.31e-09	0.82763		chr5_24599282-24599530	3.74	7.31e-09	2.55814		Lachesis_group11_2569964-2571556	4.23	7.31e-09	2.8933
scaffold_5_776359-776594	0.45	7.31e-09	0.3078		scaffold130_300282-300693	0.73	7.31e-09	0.49932		chr5_24620247-24620592	0.58	7.31e-09	0.39672		Lachesis_group11_2605447-2605557	2.76	7.31e-09	1.88782
scaffold_5_896846-897204	5.05	7.31e-09	3.45417		scaffold130_319221-319414	0	7.31e-09	0		chr5_24679676-24679841	1.21	7.31e-09	0.82763		Lachesis_group11_2763784-2766355	3.32	7.31e-09	2.27086
scaffold_5_967021-967281	1.16	7.31e-09	0.79343		scaffold130_357023-357405	2.67	7.31e-09	1.82627		chr5_24733158-24733346	4.42	7.31e-09	3.02326		Lachesis_group11_2789473-2789914	3.73	7.31e-09	2.5513
scaffold_5_969649-971031	0.14	7.31e-09	0.09576		scaffold130_363722-364124	1.51	7.31e-09	1.03283		chr5_24764796-24764957	0.62	7.31e-09	0.42408		Lachesis_group11_2799354-2801600	0.45	7.31e-09	0.3078
scaffold_5_1026827-1027300	2.86	7.31e-09	1.95622		scaffold130_389000-390275	7.87	7.31e-09	5.38304		chr5_24870357-24870733	1.35	7.31e-09	0.92339		Lachesis_group11_2840091-2840298	0	7.31e-09	0
scaffold_5_1059606-1060093	4.32	7.31e-09	2.95486		scaffold130_466702-468091	1.4	7.31e-09	0.95759		chr5_24893871-24894125	4.23	7.31e-09	2.8933		Lachesis_group11_2942800-2943157	5.32	7.31e-09	3.63885
scaffold_5_1150123-1150345	0	7.31e-09	0		scaffold130_563651-564390	9.37	7.31e-09	6.40903		chr5_24906608-24908280	0.12	7.31e-09	0.08208		Lachesis_group11_2975795-2976340	0.37	7.31e-09	0.25308
scaffold_5_1163835-1164067	0.87	7.31e-09	0.59508		scaffold130_636328-637044	1.33	7.31e-09	0.90971		chr5_24999690-25001499	3.76	7.31e-09	2.57182		Lachesis_group11_3013233-3014408	0	7.31e-09	0
scaffold_5_1252575-1253766	4.07	7.31e-09	2.78386		scaffold130_637192-638009	3.4	7.31e-09	2.32558		chr5_random_229655-229823	4.92	7.31e-09	3.36525		Lachesis_group11_3028053-3028517	4.49	7.31e-09	3.07114
scaffold_5_1272119-1272337	3.2	7.31e-09	2.18878		scaffold133_136938-137676	5.82	7.31e-09	3.98085		chr5_random_241782-241992	3.99	7.31e-09	2.72914		Lachesis_group11_3122596-3124098	1.83	7.31e-09	1.25171
scaffold_5_1305877-1307456	5.16	7.31e-09	3.52941		scaffold133_228362-229251	8.88	7.31e-09	6.07387		chr5_random_261777-262318	3.03	7.31e-09	2.0725		Lachesis_group11_3170778-3170915	2.26	7.31e-09	1.54583
scaffold_5_1380472-1380721	2.89	7.31e-09	1.97674		scaffold133_280562-280874	3.04	7.31e-09	2.07934		chr5_random_274126-274484	9.45	7.31e-09	6.46375		Lachesis_group11_3234507-3235542	0.78	7.31e-09	0.53352
scaffold_5_1425151-1425386	2.82	7.31e-09	1.92886		scaffold133_381327-382173	8.59	7.31e-09	5.87551		chr5_random_344223-344385	2.5	7.31e-09	1.70999		Lachesis_group11_3235052-3235237	0	7.31e-09	0
scaffold_5_1529681-1530208	0	7.31e-09	0		scaffold133_421109-421907	9.37	7.31e-09	6.40903		chr6_9391-11529	1.35	7.31e-09	0.92339		Lachesis_group11_3285240-3285555	8.82	7.31e-09	6.03283
scaffold_5_1537123-1537570	3.23	7.31e-09	2.2093		scaffold133_596890-597349	6.17	7.31e-09	4.22025		chr6_408437-408543	2.86	7.31e-09	1.95622		Lachesis_group11_3285610-3287104	1.92	7.31e-09	1.31327
scaffold_5_1596971-1597608	2.08	7.31e-09	1.42271		scaffold133_618765-618872	3.82	7.31e-09	2.61286		chr6_465137-467324	1.18	7.31e-09	0.80711		Lachesis_group11_3329910-3330789	0	7.31e-09	0
scaffold_5_1647550-1648370	0.12	7.31e-09	0.08208		scaffold133_618883-619376	2.47	7.31e-09	1.68947		chr6_602667-602828	1.25	7.31e-09	0.85499		Lachesis_group11_3340465-3340602	3.05	7.31e-09	2.08618
scaffold_5_1656237-1656733	3.72	7.31e-09	2.54446		scaffold133_666666-667172	1.41	7.31e-09	0.96443		chr6_800743-801064	9.49	7.31e-09	6.49111		Lachesis_group11_3450352-3451276	0	7.31e-09	0
scaffold_5_1718088-1718572	0	7.31e-09	0		scaffold133_679893-680430	3.61	7.31e-09	2.46922		chr6_862943-864013	8.55	7.31e-09	5.84815		Lachesis_group11_3514611-3515477	7.95	7.31e-09	5.43776
scaffold_5_1771260-1771861	2.56	7.31e-09	1.75103		scaffold134_96458-96867	1.23	7.31e-09	0.84131		chr6_887681-887938	0	7.31e-09	0		Lachesis_group11_3562536-3562643	3.91	7.31e-09	2.67442
scaffold_5_1822069-1823183	2.99	7.31e-09	2.04514		scaffold134_120461-120924	2.65	7.31e-09	1.81259		chr6_897205-897554	0.57	7.31e-09	0.38988		Lachesis_group11_3581336-3581763	1.9	7.31e-09	1.29959
scaffold_5_1837597-1838277	5.02	7.31e-09	3.43365		scaffold134_148170-148831	7.37	7.31e-09	5.04104		chr6_914315-915003	1.32	7.31e-09	0.90287		Lachesis_group11_3611608-3612033	1.18	7.31e-09	0.80711
scaffold_5_1878635-1879826	1.61	7.31e-09	1.10123		scaffold134_157570-158026	1.11	7.31e-09	0.75923		chr6_1125268-1125426	6	7.31e-09	4.10397		Lachesis_group11_3621728-3622063	5.94	7.31e-09	4.06293
scaffold_5_1945860-1946211	0	7.31e-09	0		scaffold134_175953-176357	1.06	7.31e-09	0.72503		chr6_1267993-1268545	0.18	7.31e-09	0.12312		Lachesis_group11_3631149-3631286	7.17	7.31e-09	4.90424
scaffold_5_2106746-2107318	2	7.31e-09	1.36799		scaffold134_240414-241198	6.91	7.31e-09	4.7264		chr6_1378482-1378655	4.8	7.31e-09	3.28317		Lachesis_group11_3641142-3641673	1.56	7.31e-09	1.06703
scaffold_5_2142409-2142655	0.9	7.31e-09	0.6156		scaffold134_252920-253120	0	7.31e-09	0		chr6_1483097-1483260	0	7.31e-09	0		Lachesis_group11_3816038-3816274	2.59	7.31e-09	1.77155
scaffold_5_2160259-2160805	0.18	7.31e-09	0.12312		scaffold134_307382-308806	0.22	7.31e-09	0.15048		chr6_1660313-1661281	7.61	7.31e-09	5.2052		Lachesis_group11_4023499-4023627	0	7.31e-09	0
scaffold_5_2355446-2356635	0	7.31e-09	0		scaffold134_331103-331813	0.99	7.31e-09	0.67715		chr6_1680559-1681132	0.7	7.31e-09	0.4788		Lachesis_group11_4052111-4052599	1.28	7.31e-09	0.87551
scaffold_5_2369383-2370678	0.15	7.31e-09	0.1026		scaffold134_344737-345078	1.79	7.31e-09	1.22435		chr6_1805316-1806126	0.5	7.31e-09	0.342		Lachesis_group11_4069790-4069890	3.04	7.31e-09	2.07934
scaffold_5_2516627-2517343	0.7	7.31e-09	0.4788		scaffold134_430917-431079	0.62	7.31e-09	0.42408		chr6_1828817-1828966	8.06	7.31e-09	5.513		Lachesis_group11_4078568-4079577	4.05	7.31e-09	2.77018
scaffold_5_2559875-2561591	8.58	7.31e-09	5.86867		scaffold134_556511-556879	0.27	7.31e-09	0.18468		chr6_1951731-1954371	4.79	7.31e-09	3.27633		Lachesis_group11_4143015-4143188	3.54	7.31e-09	2.42134
scaffold_5_2630430-2630734	0.33	7.31e-09	0.22572		scaffold134_645136-645495	0	7.31e-09	0		chr6_1974616-1974803	1.08	7.31e-09	0.73871		Lachesis_group11_4197706-4197857	2.98	7.31e-09	2.0383
scaffold_5_2711193-2712335	0.26	7.31e-09	0.17784		scaffold134_653821-654051	1.32	7.31e-09	0.90287		chr6_1989962-1990494	0.38	7.31e-09	0.25992		Lachesis_group11_4215320-4217548	0.18	7.31e-09	0.12312
scaffold_5_2805983-2806125	0.7	7.31e-09	0.4788		scaffold134_661929-662116	4.97	7.31e-09	3.39945		chr6_2050726-2051208	0.42	7.31e-09	0.28728		Lachesis_group11_4276186-4276598	5.72	7.31e-09	3.91245
scaffold_5_2832911-2833597	2.54	7.31e-09	1.73735		scaffold3_60867-63534	9.47	7.31e-09	6.47743		chr6_2410159-2410354	6.98	7.31e-09	4.77428		Lachesis_group11_4290806-4291689	1.26	7.31e-09	0.86183
scaffold_5_2945211-2945873	4.87	7.31e-09	3.33105		scaffold3_94800-95866	10.39	7.31e-09	7.1067		chr6_2707645-2708199	0.36	7.31e-09	0.24624		Lachesis_group11_4313637-4314044	0.25	7.31e-09	0.171
scaffold_5_2945867-2945972	3.88	7.31e-09	2.6539		scaffold3_289757-290006	2.44	7.31e-09	1.66895		chr6_2933749-2933905	2.84	7.31e-09	1.94254		Lachesis_group11_4320642-4321049	0	7.31e-09	0
scaffold_5_2974633-2976177	0.98	7.31e-09	0.67031		scaffold3_362265-365395	5.81	7.31e-09	3.97401		chr6_3079281-3080091	0.5	7.31e-09	0.342		Lachesis_group11_4347468-4347698	4.48	7.31e-09	3.0643
scaffold_5_2985381-2986090	10.05	7.31e-09	6.87415		scaffold3_452747-453306	5.63	7.31e-09	3.85089		chr6_3213911-3214072	0.62	7.31e-09	0.42408		Lachesis_group11_4358733-4359901	1.73	7.31e-09	1.18331
scaffold_5_3044889-3045267	5.84	7.31e-09	3.99453		scaffold3_553497-554654	0.97	7.31e-09	0.66347		chr6_3223592-3223830	0	7.31e-09	0		Lachesis_group11_4400345-4401391	8.01	7.31e-09	5.4788
scaffold_5_3088417-3089803	1.53	7.31e-09	1.04651		scaffold3_644637-645381	7.42	7.31e-09	5.07524		chr6_3293862-3294261	3.66	7.31e-09	2.50342		Lachesis_group11_4423444-4424445	0.91	7.31e-09	0.62244
scaffold_5_3135565-3135886	0.63	7.31e-09	0.43092		scaffold3_669930-671481	0.19	7.31e-09	0.12996		chr6_3363419-3363562	2.84	7.31e-09	1.94254		Lachesis_group11_4512671-4512904	4.49	7.31e-09	3.07114
scaffold_5_3163957-3164591	1.27	7.31e-09	0.86867		scaffold3_866237-867500	4.36	7.31e-09	2.98222		chr6_3417310-3417470	3.87	7.31e-09	2.64706		Lachesis_group11_4605892-4606334	6.22	7.31e-09	4.25445
scaffold_5_3228753-3229916	6.83	7.31e-09	4.67168		scaffold3_941321-941716	3.91	7.31e-09	2.67442		chr6_3528495-3529188	8.29	7.31e-09	5.67031		Lachesis_group11_4628207-4628358	3.74	7.31e-09	2.55814
scaffold_5_3274795-3275427	1.12	7.31e-09	0.76607		scaffold3_942863-943258	3.91	7.31e-09	2.67442		chr6_3758572-3758726	1.97	7.31e-09	1.34747		Lachesis_group11_4648118-4648772	8.89	7.31e-09	6.08071
scaffold_5_3332187-3332465	0.36	7.31e-09	0.24624		scaffold3_1092534-1093765	3.44	7.31e-09	2.35294		chr6_4087290-4087450	0.63	7.31e-09	0.43092		Lachesis_group11_4847807-4847983	1.73	7.31e-09	1.18331
scaffold_5_3337662-3338326	1.37	7.31e-09	0.93707		scaffold3_1155235-1156142	5.13	7.31e-09	3.50889		chr6_4357466-4359750	0.4	7.31e-09	0.2736		Lachesis_group11_4978865-4979335	0	7.31e-09	0
scaffold_5_3428514-3428710	10.76	7.31e-09	7.35978		scaffold3_1202751-1203462	6.67	7.31e-09	4.56224		chr6_4375055-4375758	8.62	7.31e-09	5.89603		Lachesis_group11_5033545-5034352	4.35	7.31e-09	2.97538
scaffold_5_3529418-3530073	1.08	7.31e-09	0.73871		scaffold3_1219639-1220534	5.37	7.31e-09	3.67305		chr6_4392928-4393091	1.85	7.31e-09	1.26539		Lachesis_group11_5194019-5194454	8.07	7.31e-09	5.51984
scaffold_5_3604774-3605239	0.65	7.31e-09	0.4446		scaffold3_1247818-1248096	8.1	7.31e-09	5.54036		chr6_4410371-4410580	0	7.31e-09	0		Lachesis_group11_5268888-5269032	1.39	7.31e-09	0.95075
scaffold_5_3622338-3622794	6.49	7.31e-09	4.43912		scaffold3_1436463-1436662	4.11	7.31e-09	2.81122		chr6_4457666-4457961	5.62	7.31e-09	3.84405		Lachesis_group11_5280126-5280449	5.56	7.31e-09	3.80301
scaffold_5_3666372-3666704	6.08	7.31e-09	4.15869		scaffold3_1445562-1446298	7.2	7.31e-09	4.92476		chr6_4546145-4547699	1.82	7.31e-09	1.24487		Lachesis_group11_5369611-5369811	0	7.31e-09	0
scaffold_5_3691058-3692416	0.22	7.31e-09	0.15048		scaffold3_1610167-1611078	5.74	7.31e-09	3.92613		chr6_4792079-4792367	1.4	7.31e-09	0.95759		Lachesis_group11_5396950-5397832	0.45	7.31e-09	0.3078
scaffold_5_3718402-3718951	3.4	7.31e-09	2.32558		scaffold3_1834212-1834419	4.46	7.31e-09	3.05062		chr6_4941052-4942241	4.36	7.31e-09	2.98222		Lachesis_group11_5413181-5413584	3.04	7.31e-09	2.07934
scaffold_5_3741387-3741701	0.96	7.31e-09	0.65663		scaffold3_1883493-1883642	4.97	7.31e-09	3.39945		chr6_5119364-5119549	7.71	7.31e-09	5.2736		Lachesis_group11_5429715-5429895	0.55	7.31e-09	0.3762
scaffold_5_3752865-3753423	9.23	7.31e-09	6.31327		scaffold3_1945291-1946212	1.76	7.31e-09	1.20383		chr6_5197172-5200014	2.42	7.31e-09	1.65527		Lachesis_group11_5466979-5467737	5.19	7.31e-09	3.54993
scaffold_5_3793890-3794208	1.27	7.31e-09	0.86867		scaffold3_1960106-1961365	6.23	7.31e-09	4.26129		chr6_5330623-5331011	0.52	7.31e-09	0.35568		Lachesis_group11_5560574-5562466	0.16	7.31e-09	0.10944
scaffold_5_3809890-3810359	6.71	7.31e-09	4.5896		scaffold3_1973418-1973858	2.78	7.31e-09	1.9015		chr6_5578294-5578490	6.72	7.31e-09	4.59644		Lachesis_group11_5584387-5584715	4.37	7.31e-09	2.98906
scaffold_5_3832368-3832744	2.45	7.31e-09	1.67579		scaffold3_2008601-2010457	3.61	7.31e-09	2.46922		chr6_5847324-5847611	11.98	7.31e-09	8.19425		Lachesis_group11_5607738-5607957	3.97	7.31e-09	2.71546
scaffold_5_3865563-3866286	7.54	7.31e-09	5.15732		scaffold3_2031290-2032013	8.78	7.31e-09	6.00547		chr6_5855643-5855826	1.65	7.31e-09	1.12859		Lachesis_group11_5623577-5623821	1.66	7.31e-09	1.13543
scaffold_5_3888621-3888820	1.01	7.31e-09	0.69083		scaffold3_2040283-2041982	3.39	7.31e-09	2.31874		chr6_5978780-5979402	1.15	7.31e-09	0.78659		Lachesis_group11_5630647-5630878	4.45	7.31e-09	3.04378
scaffold_5_4046774-4047162	2.4	7.31e-09	1.64159		scaffold3_2066381-2067289	9.25	7.31e-09	6.32695		chr6_6174040-6174863	0.98	7.31e-09	0.67031		Lachesis_group11_5673111-5673396	9.66	7.31e-09	6.60739
scaffold_5_4054098-4055121	4.56	7.31e-09	3.11902		scaffold3_2090230-2091024	6.06	7.31e-09	4.14501		chr6_6185935-6186135	5.06	7.31e-09	3.46101		Lachesis_group11_5680879-5681761	0.34	7.31e-09	0.23256
scaffold_5_4083568-4084810	2.39	7.31e-09	1.63475		scaffold3_2133233-2134138	6.65	7.31e-09	4.54856		chr6_6233489-6233693	4.02	7.31e-09	2.74966		Lachesis_group11_5770416-5770677	0.38	7.31e-09	0.25992
scaffold_5_4131582-4131784	5.68	7.31e-09	3.88509		scaffold3_2220437-2221191	10.43	7.31e-09	7.13406		chr6_6240369-6240954	1.73	7.31e-09	1.18331		Lachesis_group11_5802547-5802828	2.43	7.31e-09	1.66211
scaffold_5_4156447-4157337	1.48	7.31e-09	1.01231		scaffold3_2379230-2379960	4.71	7.31e-09	3.22161		chr6_6260452-6260739	1.59	7.31e-09	1.08755		Lachesis_group11_5847954-5848119	1.99	7.31e-09	1.36115
scaffold_5_4188616-4189065	5.3	7.31e-09	3.62517		scaffold3_2391341-2392251	5.52	7.31e-09	3.77565		chr6_6410504-6410814	7.44	7.31e-09	5.08892		Lachesis_group11_5873759-5874203	5.64	7.31e-09	3.85773
scaffold_5_4200770-4201055	5.07	7.31e-09	3.46785		scaffold3_2750966-2752172	3.7	7.31e-09	2.53078		chr6_6428190-6428434	1.67	7.31e-09	1.14227		Lachesis_group11_5886004-5886886	10.5	7.31e-09	7.18194
scaffold_5_4227749-4228162	0	7.31e-09	0		scaffold3_2768199-2768727	1.91	7.31e-09	1.30643		chr6_6439021-6439360	9.49	7.31e-09	6.49111		Lachesis_group11_5932034-5932226	6.71	7.31e-09	4.5896
scaffold_5_4345233-4345629	0	7.31e-09	0		scaffold3_2790519-2791767	6.16	7.31e-09	4.21341		chr6_6491609-6491738	6.45	7.31e-09	4.41176		Lachesis_group11_6013729-6013954	4.58	7.31e-09	3.13269
scaffold_5_4365375-4365594	5.18	7.31e-09	3.54309		scaffold3_2892123-2892453	0.61	7.31e-09	0.41724		chr6_6712554-6712708	8.23	7.31e-09	5.62927		Lachesis_group11_6280804-6281117	10.56	7.31e-09	7.22298
scaffold_5_4388915-4389345	0	7.31e-09	0		scaffold3_2899388-2899962	8.28	7.31e-09	5.66347		chr6_6739166-6739328	4.43	7.31e-09	3.0301		Lachesis_group11_6339898-6340057	5.19	7.31e-09	3.54993
scaffold_5_4426865-4427268	0.75	7.31e-09	0.513		scaffold3_2899417-2899548	8.28	7.31e-09	5.66347		chr6_6760253-6760440	8.73	7.31e-09	5.97127		Lachesis_group11_6349681-6351446	0.34	7.31e-09	0.23256
scaffold_5_4432476-4434092	2.01	7.31e-09	1.37483		scaffold3_2944635-2945006	1.64	7.31e-09	1.12175		chr6_6760448-6760649	0	7.31e-09	0		Lachesis_group11_6370015-6370736	8.32	7.31e-09	5.69083
scaffold_5_4436629-4438709	0.05	7.31e-09	0.0342		scaffold3_2994300-2995695	1.24	7.31e-09	0.84815		chr6_6777871-6778059	2.16	7.31e-09	1.47743		Lachesis_group11_6459823-6460323	2.02	7.31e-09	1.38167
scaffold_5_4531688-4532328	0.31	7.31e-09	0.21204		scaffold3_3011898-3013165	8.21	7.31e-09	5.6156		chr6_6816356-6816505	0	7.31e-09	0		Lachesis_group11_6557725-6557929	2	7.31e-09	1.36799
scaffold_5_4614988-4615273	1.41	7.31e-09	0.96443		scaffold3_3065655-3066820	10.13	7.31e-09	6.92886		chr6_7144371-7146037	4.61	7.31e-09	3.15321		Lachesis_group11_6579388-6580696	1.24	7.31e-09	0.84815
scaffold_5_4651488-4651971	2.54	7.31e-09	1.73735		scaffold3_3142136-3142978	5.36	7.31e-09	3.66621		chr6_7262665-7264484	1.42	7.31e-09	0.97127		Lachesis_group11_6614608-6616066	5.42	7.31e-09	3.70725
scaffold_5_4717328-4717574	2.05	7.31e-09	1.40219		scaffold2_67529-68813	4.53	7.31e-09	3.0985		chr6_7840381-7840884	3.46	7.31e-09	2.36662		Lachesis_group11_6675141-6675379	3	7.31e-09	2.05198
scaffold_5_4805711-4805880	3.01	7.31e-09	2.05882		scaffold2_108391-109144	1.75	7.31e-09	1.19699		chr6_7846452-7846675	2.75	7.31e-09	1.88098		Lachesis_group11_6714345-6714572	5.04	7.31e-09	3.44733
scaffold_5_4818053-4818734	1.48	7.31e-09	1.01231		scaffold2_166640-167614	1.14	7.31e-09	0.77975		chr6_7988698-7988953	2.8	7.31e-09	1.91518		Lachesis_group11_6754884-6755011	6.59	7.31e-09	4.50752
scaffold_5_4958690-4959325	2.08	7.31e-09	1.42271		scaffold2_333812-335194	3.79	7.31e-09	2.59234		chr6_8024827-8025007	4.03	7.31e-09	2.7565		Lachesis_group11_6788688-6788842	3.86	7.31e-09	2.64022
scaffold_5_5030636-5030835	6.75	7.31e-09	4.61696		scaffold2_449635-450523	4.32	7.31e-09	2.95486		chr6_8093550-8094090	7.73	7.31e-09	5.28728		Lachesis_group11_6887544-6888026	0	7.31e-09	0
scaffold_5_5150812-5151773	0.21	7.31e-09	0.14364		scaffold2_529072-530464	5.81	7.31e-09	3.97401		chr6_8421230-8421458	5.63	7.31e-09	3.85089		Lachesis_group11_6902738-6902985	0.4	7.31e-09	0.2736
[truncated: 3,758 more rows]

## Sheet: Fig.3b
	Ccl	Dlo	Xso	Ath	Bna	Csa	Qro	Tca	Gra	Mdo	Vvi
[truncated: 3 more rows]

## Sheet: Fig.3c
FigTree.tre
[truncated: 4 more rows]

[truncated: 4 more sheets: Fig.3d, Fig.4a, Fig.4b, Fig.4c]
